# Supplementary material for: Much ado about nothing? Off-target amplification can lead to false-positive bacterial brain microbiome detection in healthy and Parkinson’s disease individuals
Source: Microbiome. 2021 Mar 26;9:75. doi: 10.1186/s40168-021-01012-1 (PMC8004470; doi:10.1186/s40168-021-01012-1)
Supplement: Supplementary file 10 — Additional file 9: Suppl. Table 2. Taxonomic classification of off-target amplicons based on ASV clustering. Classification is either based on LotuS-LCA or LotuS-RDP. [file 40168_2021_1012_MOESM10_ESM.xlsx]

## Sheet: ASV LotuS-LCA offTargetHuman
OTU	Domain	Phylum	Class	Order	Family	Genus	Species
OTU_3446_offTarget0	Eukaryota	Basidiomycota	Pucciniomycetes	Pucciniales	Pucciniaceae	Gymnosporangium	Gymnosporangium ellisii
OTU_4065_offTarget0	Eukaryota	Basidiomycota	Pucciniomycetes	Pucciniales	Pucciniaceae	Gymnosporangium	Gymnosporangium ellisii
OTU_2584_offTarget0	Eukaryota	Basidiomycota	Pucciniomycetes	Pucciniales	Pucciniaceae	Gymnosporangium	Gymnosporangium ellisii
OTU_1680_offTarget0	Eukaryota	Basidiomycota	Pucciniomycetes	Pucciniales	Pucciniaceae	Gymnosporangium	Gymnosporangium ellisii
OTU_2984_offTarget0	Eukaryota	Basidiomycota	Pucciniomycetes	Pucciniales	Pucciniaceae	Gymnosporangium	Gymnosporangium ellisii
OTU_4939_offTarget0	Eukaryota	Basidiomycota	Pucciniomycetes	Pucciniales	Pucciniaceae	Gymnosporangium	Gymnosporangium ellisii
OTU_1373_offTarget0	Eukaryota	Basidiomycota	Pucciniomycetes	Pucciniales	Pucciniaceae	Gymnosporangium	Gymnosporangium ellisii
OTU_1927_offTarget0	Eukaryota	Basidiomycota	Pucciniomycetes	Pucciniales	Pucciniaceae	Gymnosporangium	Gymnosporangium ellisii
OTU_532_offTarget0	Bacteria	Firmicutes	Bacilli	Bacillales	Bacillaceae	Bacillus	Bacillus cereus
OTU_5028_offTarget0	Bacteria	Firmicutes	Bacilli	Bacillales	Bacillaceae	Bacillus	Bacillus cereus
OTU_1642_offTarget0	Eukaryota	Basidiomycota	Pucciniomycetes	Pucciniales	Pucciniaceae	Gymnosporangium	Gymnosporangium ellisii
OTU_3550_offTarget0	Eukaryota	Basidiomycota	Pucciniomycetes	Pucciniales	Pucciniaceae	Gymnosporangium	Gymnosporangium ellisii
OTU_2175_offTarget0	Bacteria	Firmicutes	Bacilli	Bacillales	Bacillaceae	Bacillus	Bacillus cereus
OTU_1817_offTarget0	Eukaryota	Basidiomycota	Pucciniomycetes	Pucciniales	Pucciniaceae	Gymnosporangium	Gymnosporangium ellisii
OTU_3894_offTarget0	Eukaryota	Basidiomycota	Pucciniomycetes	Pucciniales	Pucciniaceae	Gymnosporangium	Gymnosporangium ellisii
OTU_1065_offTarget0		?	?	?	?	?	?
OTU_1771_offTarget0	Eukaryota	Basidiomycota	Pucciniomycetes	Pucciniales	Pucciniaceae	Gymnosporangium	Gymnosporangium ellisii
OTU_5112_offTarget0	Bacteria	Firmicutes	Bacilli	Bacillales	Bacillaceae	Bacillus	Bacillus cereus
OTU_1209_offTarget0	Bacteria	Firmicutes	Bacilli	Bacillales	Bacillaceae	Bacillus	Bacillus cereus
OTU_1006_offTarget0	Bacteria	Firmicutes	Bacilli	Bacillales	Bacillaceae	Bacillus	Bacillus cereus
OTU_1816_offTarget0	Eukaryota	Basidiomycota	Pucciniomycetes	Pucciniales	Pucciniaceae	Gymnosporangium	Gymnosporangium ellisii
OTU_2910_offTarget0	Eukaryota	Basidiomycota	Pucciniomycetes	Pucciniales	Pucciniaceae	Gymnosporangium	Gymnosporangium ellisii
OTU_4435_offTarget0	Eukaryota	Basidiomycota	Pucciniomycetes	Pucciniales	Pucciniaceae	Gymnosporangium	Gymnosporangium ellisii
OTU_2195_offTarget0	Bacteria	Firmicutes	Bacilli	Bacillales	Bacillaceae	Bacillus	Bacillus cereus
OTU_4591_offTarget0	Bacteria	Firmicutes	Bacilli	Bacillales	Bacillaceae	Bacillus	Bacillus cereus
OTU_206_offTarget0		?	?	?	?	?	?
OTU_1041_offTarget0	Eukaryota	Basidiomycota	Pucciniomycetes	Pucciniales	Pucciniaceae	Gymnosporangium	Gymnosporangium ellisii
OTU_3896_offTarget0	Bacteria	Firmicutes	Bacilli	Bacillales	Bacillaceae	Bacillus	Bacillus cereus
OTU_1648_offTarget0		?	?	?	?	?	?
OTU_5065_offTarget0	Eukaryota	Basidiomycota	Pucciniomycetes	Pucciniales	Pucciniaceae	Gymnosporangium	Gymnosporangium ellisii
OTU_4288_offTarget0	Eukaryota	Basidiomycota	Pucciniomycetes	Pucciniales	Pucciniaceae	Gymnosporangium	Gymnosporangium ellisii
OTU_4611_offTarget0	Eukaryota	Basidiomycota	Pucciniomycetes	Pucciniales	Pucciniaceae	Gymnosporangium	Gymnosporangium ellisii
OTU_1032_offTarget0	Bacteria	Firmicutes	Bacilli	Bacillales	Bacillaceae	Bacillus	Bacillus cereus
OTU_2540_offTarget0	Eukaryota	Basidiomycota	Pucciniomycetes	Pucciniales	Pucciniaceae	Gymnosporangium	Gymnosporangium ellisii
OTU_4849_offTarget0	Bacteria	Firmicutes	Bacilli	Bacillales	Bacillaceae	Bacillus	Bacillus cereus
OTU_4297_offTarget0	Bacteria	Firmicutes	Bacilli	Bacillales	Bacillaceae	Bacillus	Bacillus cereus
OTU_1384_offTarget0	Bacteria	Firmicutes	Bacilli	Bacillales	Bacillaceae	Bacillus	Bacillus cereus
OTU_3540_offTarget0	Bacteria	Firmicutes	Bacilli	Bacillales	Bacillaceae	Bacillus	Bacillus cereus
OTU_1922_offTarget0	Eukaryota	Basidiomycota	Pucciniomycetes	Pucciniales	Pucciniaceae	Gymnosporangium	Gymnosporangium ellisii
OTU_827_offTarget0	Bacteria	Firmicutes	Bacilli	Bacillales	Bacillaceae	Bacillus	Bacillus cereus
OTU_2494_offTarget0	Bacteria	Firmicutes	Bacilli	Bacillales	Bacillaceae	Bacillus	Bacillus cereus
OTU_4010_offTarget0	Eukaryota	Basidiomycota	Pucciniomycetes	Pucciniales	Pucciniaceae	Gymnosporangium	Gymnosporangium ellisii
OTU_2025_offTarget0	Eukaryota	Basidiomycota	Pucciniomycetes	Pucciniales	Pucciniaceae	Gymnosporangium	Gymnosporangium ellisii
OTU_4149_offTarget0	Eukaryota	Basidiomycota	Pucciniomycetes	Pucciniales	Pucciniaceae	Gymnosporangium	Gymnosporangium ellisii
OTU_1481_offTarget0	Bacteria	Firmicutes	Bacilli	Bacillales	Bacillaceae	Bacillus	Bacillus cereus
OTU_988_offTarget0	Eukaryota	Basidiomycota	Pucciniomycetes	Pucciniales	Pucciniaceae	Gymnosporangium	Gymnosporangium ellisii
OTU_101_offTarget0	Eukaryota	Basidiomycota	Pucciniomycetes	Pucciniales	Pucciniaceae	Gymnosporangium	Gymnosporangium ellisii
OTU_4773_offTarget0	Eukaryota	Basidiomycota	Pucciniomycetes	Pucciniales	Pucciniaceae	Gymnosporangium	Gymnosporangium ellisii
OTU_1125_offTarget0	Bacteria	Firmicutes	Bacilli	Bacillales	Bacillaceae	Bacillus	Bacillus cereus
OTU_1272_offTarget0	Bacteria	Firmicutes	Bacilli	Bacillales	Bacillaceae	Bacillus	Bacillus cereus
OTU_4767_offTarget0	Eukaryota	Basidiomycota	Pucciniomycetes	Pucciniales	Pucciniaceae	Gymnosporangium	Gymnosporangium ellisii
OTU_1723_offTarget0	Bacteria	Firmicutes	Bacilli	Bacillales	Bacillaceae	Bacillus	Bacillus cereus
OTU_875_offTarget0	Eukaryota	Basidiomycota	Pucciniomycetes	Pucciniales	Pucciniaceae	Gymnosporangium	Gymnosporangium ellisii
OTU_1820_offTarget0	Eukaryota	Basidiomycota	Pucciniomycetes	Pucciniales	Pucciniaceae	Gymnosporangium	Gymnosporangium ellisii
OTU_913_offTarget0	Eukaryota	Basidiomycota	Pucciniomycetes	Pucciniales	Pucciniaceae	Gymnosporangium	Gymnosporangium ellisii
OTU_1171_offTarget0	Bacteria	Firmicutes	Bacilli	Bacillales	Bacillaceae	Bacillus	Bacillus cereus
OTU_952_offTarget0	Eukaryota	Basidiomycota	Pucciniomycetes	Pucciniales	Pucciniaceae	Gymnosporangium	Gymnosporangium ellisii
OTU_593_offTarget0	Eukaryota	Basidiomycota	Pucciniomycetes	Pucciniales	Pucciniaceae	Gymnosporangium	Gymnosporangium ellisii
OTU_167_offTarget0	Bacteria	Firmicutes	Bacilli	Bacillales	Bacillaceae	Bacillus	Bacillus cereus
OTU_395_offTarget0	Eukaryota	Basidiomycota	Pucciniomycetes	Pucciniales	Pucciniaceae	Gymnosporangium	Gymnosporangium ellisii
OTU_4990_offTarget0	Eukaryota	Basidiomycota	Pucciniomycetes	Pucciniales	Pucciniaceae	Gymnosporangium	Gymnosporangium ellisii
OTU_3417_offTarget0	Bacteria	Firmicutes	Bacilli	Bacillales	Bacillaceae	Bacillus	Bacillus cereus
OTU_446_offTarget0	Bacteria	Firmicutes	Bacilli	Bacillales	Bacillaceae	Bacillus	Bacillus cereus
OTU_3664_offTarget0	Eukaryota	Basidiomycota	Pucciniomycetes	Pucciniales	Pucciniaceae	Gymnosporangium	Gymnosporangium ellisii
OTU_2248_offTarget0	Eukaryota	Basidiomycota	Pucciniomycetes	Pucciniales	Pucciniaceae	Gymnosporangium	Gymnosporangium ellisii
OTU_3370_offTarget0	Eukaryota	Basidiomycota	Pucciniomycetes	Pucciniales	Pucciniaceae	Gymnosporangium	Gymnosporangium ellisii
OTU_4951_offTarget0	Bacteria	Firmicutes	Bacilli	Bacillales	Bacillaceae	Bacillus	Bacillus cereus
OTU_3736_offTarget0	Eukaryota	Basidiomycota	Pucciniomycetes	Pucciniales	Pucciniaceae	Gymnosporangium	Gymnosporangium ellisii
OTU_4314_offTarget0	Eukaryota	Basidiomycota	Pucciniomycetes	Pucciniales	Pucciniaceae	Gymnosporangium	Gymnosporangium ellisii
OTU_2094_offTarget0	Bacteria	Firmicutes	Bacilli	Bacillales	Bacillaceae	Bacillus	Bacillus cereus
OTU_496_offTarget0	Eukaryota	Basidiomycota	Pucciniomycetes	Pucciniales	Pucciniaceae	Gymnosporangium	Gymnosporangium ellisii
OTU_205_offTarget0	Eukaryota	Basidiomycota	Pucciniomycetes	Pucciniales	Pucciniaceae	Gymnosporangium	Gymnosporangium ellisii
OTU_4858_offTarget0		?	?	?	?	?	?
OTU_461_offTarget0	Eukaryota	Basidiomycota	Pucciniomycetes	Pucciniales	Pucciniaceae	Gymnosporangium	Gymnosporangium ellisii
OTU_3207_offTarget0	Bacteria	Firmicutes	Bacilli	Bacillales	Bacillaceae	Bacillus	Bacillus cereus
OTU_3750_offTarget0	Eukaryota	Basidiomycota	Pucciniomycetes	Pucciniales	Pucciniaceae	Gymnosporangium	Gymnosporangium ellisii
OTU_4463_offTarget0	Bacteria	Firmicutes	Bacilli	Bacillales	Bacillaceae	Bacillus	Bacillus cereus
OTU_1040_offTarget0	Bacteria	Firmicutes	Bacilli	Bacillales	Bacillaceae	Bacillus	Bacillus cereus
OTU_4910_offTarget0	Bacteria	Firmicutes	Bacilli	Bacillales	Bacillaceae	Bacillus	Bacillus cereus
OTU_4329_offTarget0	Eukaryota	Basidiomycota	Pucciniomycetes	Pucciniales	Pucciniaceae	Gymnosporangium	Gymnosporangium ellisii
OTU_1806_offTarget0	Eukaryota	Basidiomycota	Pucciniomycetes	Pucciniales	Pucciniaceae	Gymnosporangium	Gymnosporangium ellisii
OTU_1520_offTarget0	Eukaryota	Basidiomycota	Pucciniomycetes	Pucciniales	Pucciniaceae	Gymnosporangium	Gymnosporangium ellisii
OTU_4586_offTarget0	Eukaryota	Basidiomycota	Pucciniomycetes	Pucciniales	Pucciniaceae	Gymnosporangium	Gymnosporangium ellisii
OTU_1020_offTarget0	Eukaryota	Basidiomycota	Pucciniomycetes	Pucciniales	Pucciniaceae	Gymnosporangium	Gymnosporangium ellisii
OTU_4931_offTarget0	Bacteria	Firmicutes	Bacilli	Bacillales	Bacillaceae	Bacillus	Bacillus cereus
OTU_302_offTarget0	Eukaryota	Basidiomycota	Pucciniomycetes	Pucciniales	Pucciniaceae	Gymnosporangium	Gymnosporangium ellisii
OTU_4609_offTarget0	Eukaryota	Basidiomycota	Pucciniomycetes	Pucciniales	Pucciniaceae	Gymnosporangium	Gymnosporangium ellisii
OTU_4432_offTarget0	Eukaryota	Basidiomycota	Pucciniomycetes	Pucciniales	Pucciniaceae	Gymnosporangium	Gymnosporangium ellisii
OTU_2082_offTarget0	Eukaryota	Basidiomycota	Pucciniomycetes	Pucciniales	Pucciniaceae	Gymnosporangium	Gymnosporangium ellisii
OTU_3889_offTarget0	Eukaryota	Basidiomycota	?	?	?	?	?
OTU_622_offTarget0	Bacteria	Firmicutes	Bacilli	Bacillales	Bacillaceae	Bacillus	Bacillus cereus
OTU_2035_offTarget0	Bacteria	Firmicutes	Bacilli	Bacillales	Bacillaceae	Bacillus	Bacillus cereus
OTU_1645_offTarget0	Eukaryota	Basidiomycota	Pucciniomycetes	Pucciniales	Pucciniaceae	Gymnosporangium	Gymnosporangium ellisii
OTU_40_offTarget0	Eukaryota	Basidiomycota	Pucciniomycetes	Pucciniales	Pucciniaceae	Gymnosporangium	Gymnosporangium ellisii
OTU_4918_offTarget0	Eukaryota	Basidiomycota	Pucciniomycetes	Pucciniales	Pucciniaceae	Gymnosporangium	Gymnosporangium ellisii
OTU_2297_offTarget0	Eukaryota	Basidiomycota	Pucciniomycetes	Pucciniales	Pucciniaceae	Gymnosporangium	Gymnosporangium ellisii
OTU_4789_offTarget0		?	?	?	?	?	?
OTU_2460_offTarget0	Bacteria	Firmicutes	Bacilli	Bacillales	Bacillaceae	Bacillus	Bacillus cereus
OTU_5141_offTarget0	Eukaryota	Basidiomycota	Pucciniomycetes	Pucciniales	Pucciniaceae	Gymnosporangium	Gymnosporangium ellisii
OTU_4139_offTarget0	Eukaryota	Basidiomycota	Pucciniomycetes	Pucciniales	Pucciniaceae	Gymnosporangium	Gymnosporangium ellisii
OTU_3146_offTarget0	Eukaryota	Basidiomycota	Pucciniomycetes	Pucciniales	Pucciniaceae	Gymnosporangium	Gymnosporangium ellisii
OTU_2089_offTarget0	Eukaryota	Basidiomycota	Pucciniomycetes	Pucciniales	Pucciniaceae	Gymnosporangium	Gymnosporangium ellisii
OTU_768_offTarget0	Bacteria	Firmicutes	Bacilli	Bacillales	Bacillaceae	Bacillus	Bacillus cereus
OTU_1461_offTarget0	Eukaryota	Basidiomycota	Pucciniomycetes	Pucciniales	Pucciniaceae	Gymnosporangium	Gymnosporangium ellisii
OTU_4485_offTarget0	Bacteria	Firmicutes	Bacilli	Bacillales	Bacillaceae	Bacillus	Bacillus cereus
OTU_188_offTarget0	Eukaryota	Basidiomycota	Pucciniomycetes	Pucciniales	Pucciniaceae	Gymnosporangium	Gymnosporangium ellisii
OTU_3923_offTarget0	Bacteria	Firmicutes	Bacilli	Bacillales	Bacillaceae	Bacillus	Bacillus cereus
OTU_3057_offTarget0	Eukaryota	Basidiomycota	Pucciniomycetes	Pucciniales	Pucciniaceae	Gymnosporangium	Gymnosporangium ellisii
OTU_3490_offTarget0	Eukaryota	Basidiomycota	Pucciniomycetes	Pucciniales	Pucciniaceae	Gymnosporangium	Gymnosporangium ellisii
OTU_5075_offTarget0	Eukaryota	Basidiomycota	Pucciniomycetes	Pucciniales	Pucciniaceae	Gymnosporangium	Gymnosporangium ellisii
OTU_3756_offTarget0	Eukaryota	Basidiomycota	Pucciniomycetes	Pucciniales	Pucciniaceae	Gymnosporangium	Gymnosporangium ellisii
OTU_689_offTarget0	Bacteria	Firmicutes	Bacilli	Bacillales	Bacillaceae	Bacillus	Bacillus cereus
OTU_4098_offTarget0	Bacteria	Firmicutes	Bacilli	Bacillales	Bacillaceae	Bacillus	Bacillus cereus
OTU_428_offTarget0	Bacteria	Firmicutes	Bacilli	Bacillales	Bacillaceae	Bacillus	Bacillus cereus
OTU_2789_offTarget0	Bacteria	Firmicutes	Bacilli	Bacillales	Bacillaceae	Bacillus	Bacillus cereus
OTU_4054_offTarget0	Bacteria	Firmicutes	Bacilli	Bacillales	Bacillaceae	Bacillus	Bacillus cereus
OTU_487_offTarget0	Eukaryota	Basidiomycota	Pucciniomycetes	Pucciniales	Pucciniaceae	Gymnosporangium	Gymnosporangium ellisii
OTU_1981_offTarget0	Bacteria	Firmicutes	Bacilli	Bacillales	Bacillaceae	Bacillus	Bacillus cereus
OTU_1641_offTarget0	Eukaryota	Basidiomycota	Pucciniomycetes	Pucciniales	Pucciniaceae	Gymnosporangium	Gymnosporangium ellisii
OTU_4756_offTarget0		?	?	?	?	?	?
OTU_910_offTarget0	Bacteria	Firmicutes	Bacilli	Bacillales	Bacillaceae	Bacillus	Bacillus cereus
OTU_3412_offTarget0	Bacteria	Firmicutes	Bacilli	Bacillales	Bacillaceae	Bacillus	Bacillus cereus
OTU_1523_offTarget0	Eukaryota	Basidiomycota	Pucciniomycetes	Pucciniales	Pucciniaceae	Gymnosporangium	Gymnosporangium ellisii
OTU_2093_offTarget0	Eukaryota	Basidiomycota	Pucciniomycetes	Pucciniales	Pucciniaceae	Gymnosporangium	Gymnosporangium ellisii
OTU_572_offTarget0	Bacteria	Firmicutes	Bacilli	Bacillales	Bacillaceae	Bacillus	Bacillus cereus
OTU_3471_offTarget0	Eukaryota	Basidiomycota	Pucciniomycetes	Pucciniales	Pucciniaceae	Gymnosporangium	Gymnosporangium ellisii
OTU_4178_offTarget0	Eukaryota	Basidiomycota	Pucciniomycetes	Pucciniales	Pucciniaceae	Gymnosporangium	Gymnosporangium ellisii
OTU_3771_offTarget0	Eukaryota	Basidiomycota	Pucciniomycetes	Pucciniales	Pucciniaceae	Gymnosporangium	Gymnosporangium ellisii
OTU_626_offTarget0	Eukaryota	Basidiomycota	Pucciniomycetes	Pucciniales	Pucciniaceae	Gymnosporangium	Gymnosporangium ellisii
OTU_96_offTarget0	Eukaryota	Basidiomycota	Pucciniomycetes	Pucciniales	Pucciniaceae	Gymnosporangium	Gymnosporangium ellisii
OTU_1476_offTarget0	Eukaryota	Basidiomycota	Pucciniomycetes	Pucciniales	Pucciniaceae	Gymnosporangium	Gymnosporangium ellisii
OTU_1410_offTarget0	Eukaryota	Basidiomycota	Pucciniomycetes	Pucciniales	Pucciniaceae	Gymnosporangium	Gymnosporangium ellisii
OTU_2588_offTarget0	Bacteria	Firmicutes	Bacilli	Bacillales	Bacillaceae	Bacillus	Bacillus cereus
OTU_4846_offTarget0	Eukaryota	Basidiomycota	Pucciniomycetes	Pucciniales	Pucciniaceae	Gymnosporangium	Gymnosporangium ellisii
OTU_3964_offTarget0		?	?	?	?	?	?

## Sheet: ASV LotuS-LCA offTargetMouse
OTU	Domain	Phylum	Class	Order	Family	Genus	Species
OTU_866_offTarget1	Eukaryota	Basidiomycota	Pucciniomycetes	Pucciniales	Pucciniaceae	Gymnosporangium	Gymnosporangium ellisii
OTU_789_offTarget1	Bacteria	Firmicutes	Bacilli	Bacillales	Bacillaceae	Bacillus	Bacillus cereus
OTU_4180_offTarget1	Bacteria	Firmicutes	Bacilli	Bacillales	Bacillaceae	Bacillus	Bacillus cereus
OTU_3961_offTarget1	Bacteria	Firmicutes	Bacilli	Bacillales	Bacillaceae	Bacillus	Bacillus cereus
OTU_2570_offTarget1	Bacteria	Firmicutes	Bacilli	Bacillales	Bacillaceae	Bacillus	Bacillus cereus
OTU_1940_offTarget1	Eukaryota	Basidiomycota	Pucciniomycetes	Pucciniales	Pucciniaceae	Gymnosporangium	Gymnosporangium ellisii
OTU_2222_offTarget1	Eukaryota	Basidiomycota	Pucciniomycetes	Pucciniales	Pucciniaceae	Gymnosporangium	Gymnosporangium ellisii
OTU_3237_offTarget1	Eukaryota	Basidiomycota	Pucciniomycetes	Pucciniales	Pucciniaceae	Gymnosporangium	Gymnosporangium ellisii
OTU_186_offTarget1	Eukaryota	Basidiomycota	Pucciniomycetes	Pucciniales	Pucciniaceae	Gymnosporangium	Gymnosporangium ellisii
OTU_544_offTarget1	Eukaryota	Basidiomycota	Pucciniomycetes	Pucciniales	Pucciniaceae	Gymnosporangium	Gymnosporangium ellisii
OTU_4079_offTarget1	Eukaryota	Basidiomycota	Pucciniomycetes	Pucciniales	Pucciniaceae	Gymnosporangium	Gymnosporangium ellisii
OTU_1875_offTarget1	Eukaryota	Basidiomycota	Pucciniomycetes	Pucciniales	Pucciniaceae	Gymnosporangium	Gymnosporangium ellisii
OTU_3269_offTarget1	Eukaryota	Basidiomycota	Pucciniomycetes	Pucciniales	Pucciniaceae	Gymnosporangium	Gymnosporangium ellisii
OTU_2022_offTarget1	Eukaryota	Basidiomycota	Pucciniomycetes	Pucciniales	Pucciniaceae	Gymnosporangium	Gymnosporangium ellisii
OTU_410_offTarget1	Eukaryota	Basidiomycota	Pucciniomycetes	Pucciniales	Pucciniaceae	Gymnosporangium	Gymnosporangium ellisii
OTU_4758_offTarget1	Bacteria	Firmicutes	Bacilli	Bacillales	Bacillaceae	Bacillus	Bacillus cereus
OTU_2554_offTarget1		?	?	?	?	?	?
OTU_4784_offTarget1	Eukaryota	Basidiomycota	Pucciniomycetes	Pucciniales	Pucciniaceae	Gymnosporangium	Gymnosporangium ellisii
OTU_997_offTarget1	Bacteria	Firmicutes	Bacilli	Bacillales	Bacillaceae	Bacillus	Bacillus cereus
OTU_59_offTarget1	Bacteria	Firmicutes	Bacilli	Bacillales	Bacillaceae	Bacillus	Bacillus cereus
OTU_480_offTarget1	Eukaryota	Basidiomycota	Pucciniomycetes	Pucciniales	Pucciniaceae	Gymnosporangium	Gymnosporangium ellisii
OTU_2963_offTarget1	Bacteria	Firmicutes	Bacilli	Bacillales	Bacillaceae	Bacillus	Bacillus cereus
OTU_5096_offTarget1	Eukaryota	Basidiomycota	Pucciniomycetes	Pucciniales	Pucciniaceae	Gymnosporangium	Gymnosporangium ellisii
OTU_1876_offTarget1	Eukaryota	Basidiomycota	Pucciniomycetes	Pucciniales	Pucciniaceae	Gymnosporangium	Gymnosporangium ellisii
OTU_1997_offTarget1	Bacteria	Firmicutes	Bacilli	Bacillales	Bacillaceae	Bacillus	Bacillus cereus
OTU_1905_offTarget1	Eukaryota	Basidiomycota	Pucciniomycetes	Pucciniales	Pucciniaceae	Gymnosporangium	Gymnosporangium ellisii
OTU_3467_offTarget1	Eukaryota	Basidiomycota	Pucciniomycetes	Pucciniales	Pucciniaceae	Gymnosporangium	Gymnosporangium ellisii
OTU_109_offTarget1	Bacteria	Firmicutes	Bacilli	Bacillales	Bacillaceae	Bacillus	Bacillus cereus
OTU_2943_offTarget1	Eukaryota	Basidiomycota	Pucciniomycetes	Pucciniales	Pucciniaceae	Gymnosporangium	Gymnosporangium ellisii
OTU_1643_offTarget1	Bacteria	Firmicutes	Bacilli	Bacillales	Bacillaceae	Bacillus	Bacillus cereus
OTU_2968_offTarget1	Eukaryota	Basidiomycota	Pucciniomycetes	Pucciniales	Pucciniaceae	Gymnosporangium	Gymnosporangium ellisii
OTU_4070_offTarget1	Eukaryota	Basidiomycota	Pucciniomycetes	Pucciniales	Pucciniaceae	Gymnosporangium	Gymnosporangium ellisii
OTU_2061_offTarget1	Eukaryota	Basidiomycota	Pucciniomycetes	Pucciniales	Pucciniaceae	Gymnosporangium	Gymnosporangium ellisii
OTU_4170_offTarget1	Eukaryota	Basidiomycota	Pucciniomycetes	Pucciniales	Pucciniaceae	Gymnosporangium	Gymnosporangium ellisii
OTU_4768_offTarget1	Eukaryota	Basidiomycota	Pucciniomycetes	Pucciniales	Pucciniaceae	Gymnosporangium	Gymnosporangium ellisii
OTU_5011_offTarget1		?	?	?	?	?	?
OTU_1716_offTarget1	Eukaryota	Basidiomycota	Pucciniomycetes	Pucciniales	Pucciniaceae	Gymnosporangium	Gymnosporangium ellisii
OTU_483_offTarget1	Eukaryota	Basidiomycota	Pucciniomycetes	Pucciniales	Pucciniaceae	Gymnosporangium	Gymnosporangium ellisii
OTU_4420_offTarget1	Bacteria	Firmicutes	Bacilli	Bacillales	Bacillaceae	Bacillus	Bacillus cereus
OTU_2007_offTarget1	Bacteria	Firmicutes	Bacilli	Bacillales	Bacillaceae	Bacillus	Bacillus cereus
OTU_1018_offTarget1	Eukaryota	Basidiomycota	Pucciniomycetes	Pucciniales	Pucciniaceae	Gymnosporangium	Gymnosporangium ellisii
OTU_4289_offTarget1	Eukaryota	Basidiomycota	Pucciniomycetes	Pucciniales	Pucciniaceae	Gymnosporangium	Gymnosporangium ellisii
OTU_546_offTarget1	Bacteria	Firmicutes	Bacilli	Bacillales	Bacillaceae	Bacillus	Bacillus cereus
OTU_3649_offTarget1	Bacteria	Firmicutes	Bacilli	Bacillales	Bacillaceae	Bacillus	Bacillus cereus
OTU_4013_offTarget1	Eukaryota	Basidiomycota	Pucciniomycetes	Pucciniales	Pucciniaceae	Gymnosporangium	Gymnosporangium ellisii
OTU_1372_offTarget1	Eukaryota	Basidiomycota	Pucciniomycetes	Pucciniales	Pucciniaceae	Gymnosporangium	Gymnosporangium ellisii
OTU_1603_offTarget1	Eukaryota	Basidiomycota	Pucciniomycetes	Pucciniales	Pucciniaceae	Gymnosporangium	Gymnosporangium ellisii
OTU_2112_offTarget1	Eukaryota	Basidiomycota	Pucciniomycetes	Pucciniales	Pucciniaceae	Gymnosporangium	Gymnosporangium ellisii
OTU_2372_offTarget1	Eukaryota	Basidiomycota	Pucciniomycetes	Pucciniales	Pucciniaceae	Gymnosporangium	Gymnosporangium ellisii
OTU_4355_offTarget1	Bacteria	Firmicutes	Bacilli	Bacillales	Bacillaceae	Bacillus	Bacillus cereus
OTU_4651_offTarget1	Bacteria	Firmicutes	Bacilli	Bacillales	Bacillaceae	Bacillus	Bacillus cereus
OTU_110_offTarget1	Eukaryota	Basidiomycota	Pucciniomycetes	Pucciniales	Pucciniaceae	Gymnosporangium	Gymnosporangium ellisii
OTU_2666_offTarget1	Eukaryota	Basidiomycota	Pucciniomycetes	Pucciniales	Pucciniaceae	Gymnosporangium	Gymnosporangium ellisii
OTU_3789_offTarget1	Bacteria	Firmicutes	Bacilli	Bacillales	Bacillaceae	Bacillus	Bacillus cereus

## Sheet: ASV LotuS-RDP offTargetHuman
OTU_3107_offTarget0		Bacteria	domain	0.9	Planctomycetes	phylum	0.11	Planctomycetia	class	0.11	Planctomycetales	order	0.11	Planctomycetaceae	family	0.11	Schlesneria	genus	0.05
OTU_1827_offTarget0	-	Bacteria	domain	0.83	Aquificae	phylum	0.12	Aquificae	class	0.12	Desulfurobacteriales	order	0.07	Desulfurobacteriaceae	family	0.07	Balnearium	genus	0.04
OTU_3301_offTarget0	-	Archaea	domain	0.36	Crenarchaeota	phylum	0.21	Thermoprotei	class	0.21	Sulfolobales	order	0.11	Sulfolobaceae	family	0.11	Sulfurisphaera	genus	0.06
OTU_4359_offTarget0		Bacteria	domain	0.77	Firmicutes	phylum	0.29	Clostridia	class	0.23	Clostridiales	order	0.19	Lachnospiraceae	family	0.12	Johnsonella	genus	0.12
OTU_4563_offTarget0		Archaea	domain	0.32	Pacearchaeota	phylum	0.22	Pacearchaeota Incertae Sedis AR13	class	0.22	Pacearchaeota Incertae Sedis AR13	order	0.22	Pacearchaeota Incertae Sedis AR13	family	0.22	Pacearchaeota Incertae Sedis AR13	genus	0.22
OTU_1765_offTarget0		Archaea	domain	0.15	Crenarchaeota	phylum	0.06	Thermoprotei	class	0.06	Thermoproteales	order	0.02	Thermoproteaceae	family	0.02	Thermocladium	genus	0.02
OTU_3140_offTarget0	-	Bacteria	domain	0.95	Planctomycetes	phylum	0.11	Planctomycetia	class	0.11	Planctomycetales	order	0.11	Planctomycetaceae	family	0.11	Schlesneria	genus	0.07
OTU_3640_offTarget0	-	Bacteria	domain	0.81	Aquificae	phylum	0.01	Aquificae	class	0.01	Aquificales	order	0.01	Aquificaceae	family	0.01	Hydrogenobaculum	genus	0.01
OTU_4205_offTarget0		Bacteria	domain	0.83	Hydrogenedentes	phylum	0.02	Candidatus Hydrogenedens	class	0.02	Candidatus Hydrogenedens	order	0.02	Candidatus Hydrogenedens	family	0.02	Candidatus Hydrogenedens	genus	0.02
OTU_395_offTarget0	-	Bacteria	domain	0.87	Firmicutes	phylum	0.24	Clostridia	class	0.21	Clostridiales	order	0.2	Proteinivoraceae	family	0.08	Proteinivorax	genus	0.08
OTU_702_offTarget0		Archaea	domain	0.33	Crenarchaeota	phylum	0.29	Thermoprotei	class	0.29	Desulfurococcales	order	0.16	Desulfurococcaceae	family	0.14	Sulfophobococcus	genus	0.12
OTU_2546_offTarget0		Archaea	domain	0.3	Crenarchaeota	phylum	0.17	Thermoprotei	class	0.17	Desulfurococcales	order	0.06	Desulfurococcaceae	family	0.04	Sulfophobococcus	genus	0.02
OTU_4082_offTarget0		Bacteria	domain	0.95	Cyanobacteria/Chloroplast	phylum	0.03	Chloroplast	class	0.03	Chloroplast	order	0.03	Chloroplast	family	0.03	Bangiophyceae	genus	0.03
OTU_1723_offTarget0	-	Bacteria	domain	0.86	Proteobacteria	phylum	0.34	Gammaproteobacteria	class	0.23	Gammaproteobacteria_incertae_sedis	order	0.19	Candidatus Carsonella	family	0.19	Candidatus Carsonella	genus	0.19
OTU_2340_offTarget0	-	Bacteria	domain	0.81	Proteobacteria	phylum	0.38	Gammaproteobacteria	class	0.17	Aeromonadales	order	0.05	Succinivibrionaceae	family	0.05	Succinimonas	genus	0.03
OTU_2601_offTarget0		Archaea	domain	0.21	Woesearchaeota	phylum	0.18	Woesearchaeota Incertae Sedis AR20	class	0.16	Woesearchaeota Incertae Sedis AR20	order	0.16	Woesearchaeota Incertae Sedis AR20	family	0.16	Woesearchaeota Incertae Sedis AR20	genus	0.16
OTU_1644_offTarget0		Bacteria	domain	0.96	Proteobacteria	phylum	0.31	Alphaproteobacteria	class	0.07	Rhizobiales	order	0.03	Rhodobiaceae	family	0.02	Dichotomicrobium	genus	0.01
OTU_2072_offTarget0		Bacteria	domain	0.87	Proteobacteria	phylum	0.32	Gammaproteobacteria	class	0.12	Thiotrichales	order	0.02	Thiotrichaceae	family	0.02	Beggiatoa	genus	0.02
OTU_4773_offTarget0	-	Bacteria	domain	0.91	Chrysiogenetes	phylum	0.12	Chrysiogenetes	class	0.12	Chrysiogenales	order	0.12	Chrysiogenaceae	family	0.12	Desulfurispira	genus	0.12
OTU_3135_offTarget0		Bacteria	domain	0.88	Aquificae	phylum	0.09	Aquificae	class	0.09	Desulfurobacteriales	order	0.09	Desulfurobacteriaceae	family	0.09	Phorcysia	genus	0.09
OTU_4217_offTarget0		Archaea	domain	0.39	Crenarchaeota	phylum	0.17	Thermoprotei	class	0.17	Sulfolobales	order	0.06	Sulfolobaceae	family	0.06	Sulfurisphaera	genus	0.06
OTU_928_offTarget0		Bacteria	domain	0.97	Bacteroidetes	phylum	0.13	Sphingobacteriia	class	0.07	Sphingobacteriales	order	0.07	Saprospiraceae	family	0.05	Portibacter	genus	0.05
OTU_4638_offTarget0	-	Bacteria	domain	0.77	Proteobacteria	phylum	0.35	Betaproteobacteria	class	0.08	Sulfuricellales	order	0.08	Sulfuricellaceae	family	0.08	Sulfuricella	genus	0.08
OTU_756_offTarget0		Bacteria	domain	0.97	Proteobacteria	phylum	0.28	Gammaproteobacteria	class	0.14	Gammaproteobacteria_incertae_sedis	order	0.06	Candidatus Carsonella	family	0.06	Candidatus Carsonella	genus	0.06
OTU_1272_offTarget0		Bacteria	domain	0.91	Proteobacteria	phylum	0.21	Gammaproteobacteria	class	0.12	Gammaproteobacteria_incertae_sedis	order	0.1	Candidatus Carsonella	family	0.1	Candidatus Carsonella	genus	0.1
OTU_1590_offTarget0	-	Bacteria	domain	0.93	Planctomycetes	phylum	0.3	Planctomycetia	class	0.3	Planctomycetales	order	0.26	Planctomycetaceae	family	0.26	Schlesneria	genus	0.12
OTU_2248_offTarget0	-	Archaea	domain	0.19	Woesearchaeota	phylum	0.1	Woesearchaeota Incertae Sedis AR17	class	0.1	Woesearchaeota Incertae Sedis AR17	order	0.1	Woesearchaeota Incertae Sedis AR17	family	0.1	Woesearchaeota Incertae Sedis AR17	genus	0.1
OTU_2023_offTarget0		Archaea	domain	0.16	Crenarchaeota	phylum	0.07	Thermoprotei	class	0.07	Thermoproteales	order	0.05	Thermofilaceae	family	0.05	Thermofilum	genus	0.05
OTU_3545_offTarget0	-	Archaea	domain	0.41	Crenarchaeota	phylum	0.23	Thermoprotei	class	0.23	Thermoproteales	order	0.15	Thermoproteaceae	family	0.14	Caldivirga	genus	0.08
OTU_4437_offTarget0	-	Bacteria	domain	0.9	Proteobacteria	phylum	0.28	Gammaproteobacteria	class	0.09	Gammaproteobacteria_incertae_sedis	order	0.05	Candidatus Carsonella	family	0.05	Candidatus Carsonella	genus	0.05
OTU_3093_offTarget0		Bacteria	domain	0.86	Proteobacteria	phylum	0.28	Gammaproteobacteria	class	0.16	Gammaproteobacteria_incertae_sedis	order	0.04	Candidatus Carsonella	family	0.04	Candidatus Carsonella	genus	0.04
OTU_438_offTarget0	-	Bacteria	domain	0.77	Proteobacteria	phylum	0.25	Gammaproteobacteria	class	0.14	Enterobacteriales	order	0.04	Enterobacteriaceae	family	0.04	Phaseolibacter	genus	0.02
OTU_778_offTarget0	-	Bacteria	domain	0.87	Firmicutes	phylum	0.18	Negativicutes	class	0.08	Selenomonadales	order	0.08	Acidaminococcaceae	family	0.04	Succinispira	genus	0.02
OTU_1171_offTarget0		Bacteria	domain	0.87	Proteobacteria	phylum	0.19	Gammaproteobacteria	class	0.13	Gammaproteobacteria_incertae_sedis	order	0.13	Candidatus Carsonella	family	0.13	Candidatus Carsonella	genus	0.13
OTU_4297_offTarget0	-	Bacteria	domain	0.86	Firmicutes	phylum	0.23	Clostridia	class	0.14	Halanaerobiales	order	0.11	Halobacteroidaceae	family	0.11	Fuchsiella	genus	0.09
OTU_3393_offTarget0	-	Bacteria	domain	0.82	Firmicutes	phylum	0.12	Clostridia	class	0.1	Clostridiales	order	0.08	Ruminococcaceae	family	0.04	Cellulosibacter	genus	0.03
OTU_1481_offTarget0	-	Archaea	domain	0.14	Parvarchaeota	phylum	0.06	Candidatus Parvarchaeum	class	0.06	Candidatus Parvarchaeum	order	0.06	Candidatus Parvarchaeum	family	0.06	Candidatus Parvarchaeum	genus	0.06
OTU_1615_offTarget0	-	Archaea	domain	0.12	Crenarchaeota	phylum	0.11	Thermoprotei	class	0.11	Thermoproteales	order	0.06	Thermofilaceae	family	0.06	Thermofilum	genus	0.06
OTU_3358_offTarget0	-	Archaea	domain	0.28	Euryarchaeota	phylum	0.16	Methanopyri	class	0.11	Methanopyrales	order	0.11	Methanopyraceae	family	0.11	Methanopyrus	genus	0.11
OTU_602_offTarget0		Archaea	domain	0.27	Crenarchaeota	phylum	0.12	Thermoprotei	class	0.12	Thermoproteales	order	0.09	Thermofilaceae	family	0.09	Thermofilum	genus	0.09
OTU_269_offTarget0		Archaea	domain	0.1	Diapherotrites	phylum	0.03	Candidatus Iainarchaeum	class	0.03	Candidatus Iainarchaeum	order	0.03	Candidatus Iainarchaeum	family	0.03	Candidatus Iainarchaeum	genus	0.03
OTU_865_offTarget0	-	Bacteria	domain	0.84	Proteobacteria	phylum	0.27	Gammaproteobacteria	class	0.15	Gammaproteobacteria_incertae_sedis	order	0.09	Candidatus Carsonella	family	0.09	Candidatus Carsonella	genus	0.09
OTU_1050_offTarget0		Archaea	domain	0.36	Crenarchaeota	phylum	0.18	Thermoprotei	class	0.18	Acidilobales	order	0.07	Caldisphaeraceae	family	0.07	Caldisphaera	genus	0.07
OTU_5016_offTarget0		Bacteria	domain	0.82	Firmicutes	phylum	0.25	Clostridia	class	0.13	Halanaerobiales	order	0.07	Halanaerobiaceae	family	0.07	Halarsenatibacter	genus	0.07
OTU_2588_offTarget0		Bacteria	domain	0.82	Proteobacteria	phylum	0.34	Gammaproteobacteria	class	0.29	Gammaproteobacteria_incertae_sedis	order	0.12	Candidatus Carsonella	family	0.11	Candidatus Carsonella	genus	0.11
OTU_991_offTarget0		Archaea	domain	0.23	Woesearchaeota	phylum	0.15	Woesearchaeota Incertae Sedis AR15	class	0.12	Woesearchaeota Incertae Sedis AR15	order	0.12	Woesearchaeota Incertae Sedis AR15	family	0.12	Woesearchaeota Incertae Sedis AR15	genus	0.12
OTU_198_offTarget0	-	Bacteria	domain	0.96	Firmicutes	phylum	0.31	Clostridia	class	0.25	Clostridiales	order	0.18	Ruminococcaceae	family	0.07	Fastidiosipila	genus	0.03
OTU_3090_offTarget0		Bacteria	domain	0.67	Firmicutes	phylum	0.23	Clostridia	class	0.2	Clostridiales	order	0.19	Lachnospiraceae	family	0.06	Anaerosporobacter	genus	0.03
OTU_4653_offTarget0	-	Bacteria	domain	0.82	Bacteroidetes	phylum	0.35	Flavobacteriia	class	0.25	Flavobacteriales	order	0.25	Flavobacteriaceae	family	0.19	Zhouia	genus	0.08
OTU_313_offTarget0	-	Archaea	domain	0.38	Crenarchaeota	phylum	0.31	Thermoprotei	class	0.31	Thermoproteales	order	0.13	Thermofilaceae	family	0.06	Thermofilum	genus	0.06
OTU_2047_offTarget0		Archaea	domain	0.22	Euryarchaeota	phylum	0.08	Thermoplasmata	class	0.06	Thermoplasmatales	order	0.06	Ferroplasmaceae	family	0.04	Ferroplasma	genus	0.04
OTU_4340_offTarget0	-	Bacteria	domain	0.85	Synergistetes	phylum	0.15	Synergistia	class	0.15	Synergistales	order	0.15	Synergistaceae	family	0.15	Aminomonas	genus	0.15
OTU_1125_offTarget0	-	Bacteria	domain	0.87	Proteobacteria	phylum	0.38	Gammaproteobacteria	class	0.09	Gammaproteobacteria_incertae_sedis	order	0.07	Candidatus Carsonella	family	0.07	Candidatus Carsonella	genus	0.07
OTU_178_offTarget0		Bacteria	domain	0.93	Proteobacteria	phylum	0.11	Alphaproteobacteria	class	0.07	Caulobacterales	order	0.04	Hyphomonadaceae	family	0.04	Litorimonas	genus	0.02
OTU_3454_offTarget0		Bacteria	domain	0.79	Candidatus Calescamantes	phylum	0.09	Candidatus Calescibacterium	class	0.09	Candidatus Calescibacterium	order	0.09	Candidatus Calescibacterium	family	0.09	Candidatus Calescibacterium	genus	0.09
OTU_1489_offTarget0	-	Archaea	domain	0.37	Crenarchaeota	phylum	0.16	Thermoprotei	class	0.16	Sulfolobales	order	0.13	Sulfolobaceae	family	0.13	Sulfurisphaera	genus	0.12
OTU_4497_offTarget0		Archaea	domain	0.13	Crenarchaeota	phylum	0.08	Thermoprotei	class	0.08	Thermoproteales	order	0.05	Thermoproteaceae	family	0.05	Caldivirga	genus	0.05
OTU_1371_offTarget0		Archaea	domain	0.15	Crenarchaeota	phylum	0.11	Thermoprotei	class	0.11	Thermoproteales	order	0.09	Thermofilaceae	family	0.07	Thermofilum	genus	0.07
OTU_4101_offTarget0	-	Bacteria	domain	0.91	Firmicutes	phylum	0.32	Clostridia	class	0.31	Clostridiales	order	0.16	Ruminococcaceae	family	0.09	Anaerotruncus	genus	0.08
OTU_1528_offTarget0		Bacteria	domain	0.89	Firmicutes	phylum	0.23	Erysipelotrichia	class	0.11	Erysipelotrichales	order	0.11	Erysipelotrichaceae	family	0.11	Sharpea	genus	0.08
OTU_3957_offTarget0	-	Bacteria	domain	0.9	Bacteroidetes	phylum	0.27	Sphingobacteriia	class	0.08	Sphingobacteriales	order	0.08	Rhodothermaceae	family	0.07	Salisaeta	genus	0.06
OTU_4951_offTarget0	-	Bacteria	domain	0.82	Bacteroidetes	phylum	0.28	Sphingobacteriia	class	0.21	Sphingobacteriales	order	0.21	Chitinophagaceae	family	0.21	Filimonas	genus	0.12
OTU_220_offTarget0		Archaea	domain	0.21	Woesearchaeota	phylum	0.11	Woesearchaeota Incertae Sedis AR17	class	0.11	Woesearchaeota Incertae Sedis AR17	order	0.11	Woesearchaeota Incertae Sedis AR17	family	0.11	Woesearchaeota Incertae Sedis AR17	genus	0.11
OTU_3898_offTarget0	-	Bacteria	domain	0.89	Bacteroidetes	phylum	0.27	Flavobacteriia	class	0.19	Flavobacteriales	order	0.19	Cryomorphaceae	family	0.03	Owenweeksia	genus	0.01
OTU_2594_offTarget0		Archaea	domain	0.17	Crenarchaeota	phylum	0.13	Thermoprotei	class	0.13	Thermoproteales	order	0.06	Thermofilaceae	family	0.04	Thermofilum	genus	0.04
OTU_3866_offTarget0		Bacteria	domain	0.92	Actinobacteria	phylum	0.08	Actinobacteria	class	0.08	Actinomycetales	order	0.08	Ruaniaceae	family	0.06	Ruania	genus	0.06
OTU_1806_offTarget0	-	Bacteria	domain	0.91	Proteobacteria	phylum	0.24	Gammaproteobacteria	class	0.13	Gammaproteobacteria_incertae_sedis	order	0.1	Candidatus Carsonella	family	0.09	Candidatus Carsonella	genus	0.09
OTU_1058_offTarget0		Bacteria	domain	0.92	Planctomycetes	phylum	0.17	Planctomycetia	class	0.17	Planctomycetales	order	0.17	Planctomycetaceae	family	0.17	Rubinisphaera	genus	0.05
OTU_153_offTarget0	-	Bacteria	domain	0.91	Planctomycetes	phylum	0.11	Planctomycetia	class	0.11	Candidatus Brocadiales	order	0.09	Candidatus Brocadiaceae	family	0.09	Candidatus Scalindua	genus	0.09
OTU_783_offTarget0		Bacteria	domain	0.9	Planctomycetes	phylum	0.08	Planctomycetia	class	0.08	Planctomycetales	order	0.08	Planctomycetaceae	family	0.08	Aquisphaera	genus	0.06
OTU_4376_offTarget0	-	Archaea	domain	0.11	Woesearchaeota	phylum	0.11	Woesearchaeota Incertae Sedis AR20	class	0.07	Woesearchaeota Incertae Sedis AR20	order	0.07	Woesearchaeota Incertae Sedis AR20	family	0.07	Woesearchaeota Incertae Sedis AR20	genus	0.07
OTU_205_offTarget0		Archaea	domain	0.29	Euryarchaeota	phylum	0.25	Halobacteria	class	0.18	Halobacteriales	order	0.18	Halobacteriaceae	family	0.18	Salarchaeum	genus	0.08
OTU_556_offTarget0		Bacteria	domain	0.79	Proteobacteria	phylum	0.26	Gammaproteobacteria	class	0.13	Thiotrichales	order	0.04	Thiotrichaceae	family	0.03	Beggiatoa	genus	0.03
OTU_377_offTarget0		Bacteria	domain	0.84	Proteobacteria	phylum	0.4	Deltaproteobacteria	class	0.22	Bdellovibrionales	order	0.21	Pseudobacteriovoracaceae	family	0.1	Pseudobacteriovorax	genus	0.1
OTU_138_offTarget0	-	Bacteria	domain	0.93	Lentisphaerae	phylum	0.08	Oligosphaeria	class	0.08	Oligosphaerales	order	0.08	Oligosphaeraceae	family	0.08	Oligosphaera	genus	0.08
OTU_3298_offTarget0	-	Archaea	domain	0.24	Crenarchaeota	phylum	0.12	Thermoprotei	class	0.12	Thermoproteales	order	0.1	Thermofilaceae	family	0.04	Thermofilum	genus	0.04
OTU_259_offTarget0		Archaea	domain	0.26	Crenarchaeota	phylum	0.15	Thermoprotei	class	0.15	Desulfurococcales	order	0.12	Desulfurococcaceae	family	0.12	Thermosphaera	genus	0.06
OTU_5120_offTarget0	-	Bacteria	domain	0.79	Deinococcus-Thermus	phylum	0.09	Deinococci	class	0.09	Deinococcales	order	0.09	Deinococcaceae	family	0.09	Deinobacterium	genus	0.09
OTU_1222_offTarget0	-	Bacteria	domain	0.84	Firmicutes	phylum	0.22	Clostridia	class	0.16	Thermoanaerobacterales	order	0.05	Thermoanaerobacteraceae	family	0.05	Gelria	genus	0.05
OTU_3341_offTarget0	-	Bacteria	domain	0.9	Firmicutes	phylum	0.27	Clostridia	class	0.14	Clostridiales	order	0.12	Gracilibacteraceae	family	0.02	Gracilibacter	genus	0.01
OTU_2811_offTarget0		Archaea	domain	0.25	Woesearchaeota	phylum	0.1	Woesearchaeota Incertae Sedis AR17	class	0.05	Woesearchaeota Incertae Sedis AR17	order	0.05	Woesearchaeota Incertae Sedis AR17	family	0.05	Woesearchaeota Incertae Sedis AR17	genus	0.05
OTU_406_offTarget0		Bacteria	domain	0.74	Candidatus Calescamantes	phylum	0.07	Candidatus Calescibacterium	class	0.07	Candidatus Calescibacterium	order	0.07	Candidatus Calescibacterium	family	0.07	Candidatus Calescibacterium	genus	0.07
OTU_4746_offTarget0		Archaea	domain	0.25	Woesearchaeota	phylum	0.07	Woesearchaeota Incertae Sedis AR18	class	0.02	Woesearchaeota Incertae Sedis AR18	order	0.02	Woesearchaeota Incertae Sedis AR18	family	0.02	Woesearchaeota Incertae Sedis AR18	genus	0.02
OTU_952_offTarget0	-	Bacteria	domain	0.88	Chlamydiae	phylum	0.08	Chlamydiia	class	0.08	Chlamydiales	order	0.08	Parachlamydiaceae	family	0.08	Neochlamydia	genus	0.08
OTU_3515_offTarget0		Bacteria	domain	0.86	Chloroflexi	phylum	0.14	Dehalococcoidia	class	0.08	Dehalococcoidales	order	0.08	Dehalococcoidaceae	family	0.08	Dehalococcoides	genus	0.08
OTU_1370_offTarget0		Bacteria	domain	0.78	Bacteroidetes	phylum	0.19	Flavobacteriia	class	0.14	Flavobacteriales	order	0.14	Flavobacteriaceae	family	0.14	Coenonia	genus	0.1
OTU_2192_offTarget0		Archaea	domain	0.14	Pacearchaeota	phylum	0.1	Pacearchaeota Incertae Sedis AR13	class	0.1	Pacearchaeota Incertae Sedis AR13	order	0.1	Pacearchaeota Incertae Sedis AR13	family	0.1	Pacearchaeota Incertae Sedis AR13	genus	0.1
OTU_1518_offTarget0	-	Bacteria	domain	0.95	Firmicutes	phylum	0.32	Clostridia	class	0.21	Clostridiales	order	0.21	Clostridiaceae 4	family	0.05	Geosporobacter	genus	0.05
OTU_4262_offTarget0	-	Bacteria	domain	0.89	Proteobacteria	phylum	0.42	Gammaproteobacteria	class	0.22	Gammaproteobacteria_incertae_sedis	order	0.2	Candidatus Carsonella	family	0.2	Candidatus Carsonella	genus	0.2
OTU_529_offTarget0		Bacteria	domain	0.86	Planctomycetes	phylum	0.07	Phycisphaerae	class	0.05	Tepidisphaerales	order	0.05	Tepidisphaeraceae	family	0.05	Tepidisphaera	genus	0.05
OTU_2918_offTarget0	-	Archaea	domain	0.14	Woesearchaeota	phylum	0.1	Woesearchaeota Incertae Sedis AR15	class	0.1	Woesearchaeota Incertae Sedis AR15	order	0.1	Woesearchaeota Incertae Sedis AR15	family	0.1	Woesearchaeota Incertae Sedis AR15	genus	0.1
OTU_3925_offTarget0	-	Bacteria	domain	0.72	Proteobacteria	phylum	0.25	Gammaproteobacteria	class	0.16	Gammaproteobacteria_incertae_sedis	order	0.12	Candidatus Carsonella	family	0.11	Candidatus Carsonella	genus	0.11
OTU_941_offTarget0		Bacteria	domain	0.86	Chloroflexi	phylum	0.11	Anaerolineae	class	0.06	Anaerolineales	order	0.06	Anaerolineaceae	family	0.06	Ornatilinea	genus	0.05
OTU_4966_offTarget0		Bacteria	domain	0.92	Planctomycetes	phylum	0.08	Planctomycetia	class	0.08	Candidatus Brocadiales	order	0.08	Candidatus Brocadiaceae	family	0.08	Candidatus Scalindua	genus	0.07
OTU_308_offTarget0		Bacteria	domain	0.84	Bacteroidetes	phylum	0.23	Flavobacteriia	class	0.17	Flavobacteriales	order	0.17	Flavobacteriaceae	family	0.16	Coenonia	genus	0.1
OTU_1826_offTarget0		Bacteria	domain	0.84	Firmicutes	phylum	0.24	Clostridia	class	0.17	Thermoanaerobacterales	order	0.05	Thermoanaerobacteraceae	family	0.05	Gelria	genus	0.05
OTU_93_offTarget0		Archaea	domain	0.33	Woesearchaeota	phylum	0.28	Woesearchaeota Incertae Sedis AR18	class	0.08	Woesearchaeota Incertae Sedis AR18	order	0.08	Woesearchaeota Incertae Sedis AR18	family	0.08	Woesearchaeota Incertae Sedis AR18	genus	0.08
OTU_4910_offTarget0		Bacteria	domain	0.93	Firmicutes	phylum	0.36	Erysipelotrichia	class	0.12	Erysipelotrichales	order	0.12	Erysipelotrichaceae	family	0.12	Solobacterium	genus	0.1
OTU_1279_offTarget0		Bacteria	domain	0.84	Proteobacteria	phylum	0.4	Gammaproteobacteria	class	0.29	Gammaproteobacteria_incertae_sedis	order	0.09	Candidatus Carsonella	family	0.09	Candidatus Carsonella	genus	0.09
OTU_803_offTarget0		Bacteria	domain	0.83	Marinimicrobia	phylum	0.08	Marinimicrobia_genera_incertae_sedis	class	0.08	Marinimicrobia_genera_incertae_sedis	order	0.08	Marinimicrobia_genera_incertae_sedis	family	0.08	Marinimicrobia_genera_incertae_sedis	genus	0.08
OTU_4214_offTarget0		Bacteria	domain	0.83	Proteobacteria	phylum	0.3	Gammaproteobacteria	class	0.18	Oceanospirillales	order	0.07	Hahellaceae	family	0.03	Halospina	genus	0.02
OTU_3818_offTarget0		Archaea	domain	0.35	Crenarchaeota	phylum	0.23	Thermoprotei	class	0.23	Desulfurococcales	order	0.1	Desulfurococcaceae	family	0.1	Thermosphaera	genus	0.05
OTU_3187_offTarget0	-	Bacteria	domain	0.88	Firmicutes	phylum	0.08	Clostridia	class	0.07	Thermoanaerobacterales	order	0.01	Thermoanaerobacteraceae	family	0.01	Gelria	genus	0.01
OTU_2444_offTarget0		Bacteria	domain	0.9	Caldiserica	phylum	0.11	Caldisericia	class	0.11	Caldisericales	order	0.11	Caldisericaceae	family	0.11	Caldisericum	genus	0.11
OTU_4718_offTarget0	-	Bacteria	domain	0.91	Candidatus Calescamantes	phylum	0.04	Candidatus Calescibacterium	class	0.04	Candidatus Calescibacterium	order	0.04	Candidatus Calescibacterium	family	0.04	Candidatus Calescibacterium	genus	0.04
OTU_4408_offTarget0		Bacteria	domain	0.93	Actinobacteria	phylum	0.09	Actinobacteria	class	0.09	Acidimicrobiales	order	0.06	Acidimicrobiaceae	family	0.06	Ferrimicrobium	genus	0.06
OTU_4504_offTarget0		Archaea	domain	0.39	Crenarchaeota	phylum	0.31	Thermoprotei	class	0.31	Thermoproteales	order	0.13	Thermoproteaceae	family	0.13	Caldivirga	genus	0.04
OTU_685_offTarget0	-	Bacteria	domain	0.87	Firmicutes	phylum	0.24	Clostridia	class	0.17	Clostridiales	order	0.16	Eubacteriaceae	family	0.05	Anaerofustis	genus	0.04
OTU_4424_offTarget0		Bacteria	domain	0.85	Aquificae	phylum	0.11	Aquificae	class	0.11	Aquificales	order	0.1	Hydrogenothermaceae	family	0.09	Hydrogenothermus	genus	0.06
OTU_4102_offTarget0	-	Bacteria	domain	0.88	Bacteroidetes	phylum	0.3	Flavobacteriia	class	0.2	Flavobacteriales	order	0.2	Cryomorphaceae	family	0.07	Phaeocystidibacter	genus	0.05
OTU_3390_offTarget0		Archaea	domain	0.21	Euryarchaeota	phylum	0.08	Methanomicrobia	class	0.02	Methanomicrobiales	order	0.01	Methanoregulaceae	family	0.01	Methanosphaerula	genus	0.01
OTU_2538_offTarget0		Bacteria	domain	0.88	Bacteroidetes	phylum	0.39	Cytophagia	class	0.18	Cytophagales	order	0.18	Cytophagaceae	family	0.12	Fibrella	genus	0.1
OTU_325_offTarget0	-	Bacteria	domain	0.93	Proteobacteria	phylum	0.42	Gammaproteobacteria	class	0.25	Gammaproteobacteria_incertae_sedis	order	0.23	Candidatus Carsonella	family	0.22	Candidatus Carsonella	genus	0.22
OTU_4547_offTarget0	-	Archaea	domain	0.31	Parvarchaeota	phylum	0.15	Candidatus Parvarchaeum	class	0.15	Candidatus Parvarchaeum	order	0.15	Candidatus Parvarchaeum	family	0.15	Candidatus Parvarchaeum	genus	0.15
OTU_4706_offTarget0	-	Bacteria	domain	0.79	Chloroflexi	phylum	0.1	Thermoflexia	class	0.08	Thermoflexales	order	0.08	Thermoflexaceae	family	0.08	Thermoflexus	genus	0.08
OTU_364_offTarget0		Archaea	domain	0.21	Euryarchaeota	phylum	0.15	Methanomicrobia	class	0.11	Methanosarcinales	order	0.09	Methanosarcinaceae	family	0.09	Methanosalsum	genus	0.07
OTU_3167_offTarget0	-	Bacteria	domain	0.91	Proteobacteria	phylum	0.24	Gammaproteobacteria	class	0.16	Enterobacteriales	order	0.04	Enterobacteriaceae	family	0.04	Rosenbergiella	genus	0.02
OTU_3902_offTarget0		Bacteria	domain	0.92	Bacteroidetes	phylum	0.23	Flavobacteriia	class	0.09	Flavobacteriales	order	0.09	Flavobacteriaceae	family	0.09	Costertonia	genus	0.03
OTU_1093_offTarget0		Bacteria	domain	0.9	Proteobacteria	phylum	0.27	Betaproteobacteria	class	0.12	Neisseriales	order	0.08	Neisseriaceae	family	0.08	Amantichitinum	genus	0.07
OTU_4239_offTarget0		Bacteria	domain	0.81	Deinococcus-Thermus	phylum	0.06	Deinococci	class	0.06	Thermales	order	0.05	Thermaceae	family	0.05	Marinithermus	genus	0.04
OTU_5126_offTarget0	-	Bacteria	domain	0.76	Firmicutes	phylum	0.17	Clostridia	class	0.14	Thermoanaerobacterales	order	0.04	Thermoanaerobacteraceae	family	0.02	Thermanaeromonas	genus	0.02
OTU_990_offTarget0		Bacteria	domain	0.88	Verrucomicrobia	phylum	0.05	Verrucomicrobiae	class	0.05	Verrucomicrobiales	order	0.05	Verrucomicrobiaceae	family	0.05	Persicirhabdus	genus	0.04
OTU_3910_offTarget0	-	Bacteria	domain	0.9	Thermodesulfobacteria	phylum	0.08	Thermodesulfobacteria	class	0.08	Thermodesulfobacteriales	order	0.08	Thermodesulfobacteriaceae	family	0.08	Thermosulfurimonas	genus	0.08
OTU_2387_offTarget0		Bacteria	domain	0.81	Aquificae	phylum	0.04	Aquificae	class	0.04	Aquificales	order	0.04	Hydrogenothermaceae	family	0.02	Venenivibrio	genus	0.01
OTU_1440_offTarget0		Bacteria	domain	0.88	Proteobacteria	phylum	0.27	Gammaproteobacteria	class	0.11	Gammaproteobacteria_incertae_sedis	order	0.06	Candidatus Carsonella	family	0.06	Candidatus Carsonella	genus	0.06
OTU_3414_offTarget0	-	Bacteria	domain	0.9	Proteobacteria	phylum	0.4	Gammaproteobacteria	class	0.23	Aeromonadales	order	0.09	Succinivibrionaceae	family	0.09	Ruminobacter	genus	0.06
OTU_3160_offTarget0	-	Bacteria	domain	0.81	Firmicutes	phylum	0.36	Bacilli	class	0.09	Bacillales	order	0.08	Bacillales_incertae_sedis	family	0.07	Desulfuribacillus	genus	0.07
OTU_4972_offTarget0		Archaea	domain	0.2	Euryarchaeota	phylum	0.12	Thermoplasmata	class	0.07	Thermoplasmatales	order	0.07	Thermoplasmatales_incertae_sedis	family	0.07	Thermogymnomonas	genus	0.07
OTU_287_offTarget0		Bacteria	domain	0.88	Firmicutes	phylum	0.36	Clostridia	class	0.28	Clostridiales	order	0.28	Ruminococcaceae	family	0.15	Anaerobacterium	genus	0.06
OTU_923_offTarget0	-	Archaea	domain	0.26	Euryarchaeota	phylum	0.18	Thermoplasmata	class	0.16	Thermoplasmatales	order	0.15	Thermoplasmatales_incertae_sedis	family	0.14	Thermogymnomonas	genus	0.14
OTU_3207_offTarget0		Bacteria	domain	0.82	Proteobacteria	phylum	0.23	Gammaproteobacteria	class	0.2	Gammaproteobacteria_incertae_sedis	order	0.14	Candidatus Carsonella	family	0.14	Candidatus Carsonella	genus	0.14
OTU_1638_offTarget0	-	Bacteria	domain	0.88	Chlamydiae	phylum	0.09	Chlamydiia	class	0.09	Chlamydiales	order	0.09	Parachlamydiaceae	family	0.07	Neochlamydia	genus	0.06
OTU_2578_offTarget0		Bacteria	domain	0.83	Firmicutes	phylum	0.12	Clostridia	class	0.1	Clostridiales	order	0.06	Clostridiaceae 1	family	0.02	Fonticella	genus	0.02
OTU_1802_offTarget0		Bacteria	domain	0.82	Planctomycetes	phylum	0.26	Planctomycetia	class	0.26	Planctomycetales	order	0.26	Planctomycetaceae	family	0.26	Planctopirus	genus	0.15
OTU_828_offTarget0		Bacteria	domain	0.75	Verrucomicrobia	phylum	0.09	Opitutae	class	0.08	Puniceicoccales	order	0.08	Puniceicoccaceae	family	0.08	Puniceicoccus	genus	0.07
OTU_74_offTarget0	-	Bacteria	domain	0.94	Chloroflexi	phylum	0.1	Thermomicrobia	class	0.05	Sphaerobacterales	order	0.04	Sphaerobacteraceae	family	0.04	Nitrolancea	genus	0.04
OTU_1123_offTarget0		Bacteria	domain	0.86	Proteobacteria	phylum	0.37	Alphaproteobacteria	class	0.25	Sphingomonadales	order	0.1	Sphingomonadaceae	family	0.1	Parasphingopyxis	genus	0.06
OTU_807_offTarget0	-	Bacteria	domain	0.95	Firmicutes	phylum	0.26	Negativicutes	class	0.07	Selenomonadales	order	0.07	Veillonellaceae	family	0.07	Anaerosinus	genus	0.04
OTU_3951_offTarget0		Archaea	domain	0.24	Crenarchaeota	phylum	0.19	Thermoprotei	class	0.19	Sulfolobales	order	0.12	Sulfolobaceae	family	0.12	Sulfurisphaera	genus	0.08
OTU_4917_offTarget0	-	Bacteria	domain	0.89	Proteobacteria	phylum	0.2	Deltaproteobacteria	class	0.07	Desulfobacterales	order	0.04	Desulfobacteraceae	family	0.04	Desulfosalsimonas	genus	0.04
OTU_34_offTarget0		Bacteria	domain	0.87	Lentisphaerae	phylum	0.03	Oligosphaeria	class	0.03	Oligosphaerales	order	0.03	Oligosphaeraceae	family	0.03	Oligosphaera	genus	0.03
OTU_3003_offTarget0	-	Archaea	domain	0.14	Woesearchaeota	phylum	0.04	Woesearchaeota Incertae Sedis AR17	class	0.04	Woesearchaeota Incertae Sedis AR17	order	0.04	Woesearchaeota Incertae Sedis AR17	family	0.04	Woesearchaeota Incertae Sedis AR17	genus	0.04
OTU_755_offTarget0	-	Bacteria	domain	0.92	Proteobacteria	phylum	0.3	Gammaproteobacteria	class	0.29	Gammaproteobacteria_incertae_sedis	order	0.24	Candidatus Carsonella	family	0.21	Candidatus Carsonella	genus	0.21
OTU_2279_offTarget0		Archaea	domain	0.3	Crenarchaeota	phylum	0.24	Thermoprotei	class	0.24	Thermoproteales	order	0.11	Thermoproteaceae	family	0.11	Thermoproteus	genus	0.06
OTU_3400_offTarget0		Bacteria	domain	0.84	Proteobacteria	phylum	0.32	Deltaproteobacteria	class	0.14	Bdellovibrionales	order	0.13	Bdellovibrionaceae	family	0.13	Vampirovibrio	genus	0.13
OTU_500_offTarget0		Bacteria	domain	0.9	Planctomycetes	phylum	0.06	Phycisphaerae	class	0.02	Tepidisphaerales	order	0.02	Tepidisphaeraceae	family	0.02	Tepidisphaera	genus	0.02
OTU_3450_offTarget0		Bacteria	domain	0.82	Firmicutes	phylum	0.32	Bacilli	class	0.16	Bacillales	order	0.15	Planococcaceae	family	0.06	Psychrobacillus	genus	0.06
OTU_461_offTarget0	-	Bacteria	domain	0.89	Bacteroidetes	phylum	0.16	Cytophagia	class	0.07	Cytophagales	order	0.07	Cytophagaceae	family	0.07	Rhodocytophaga	genus	0.06
OTU_3811_offTarget0		Bacteria	domain	0.91	Aquificae	phylum	0.06	Aquificae	class	0.06	Aquificales	order	0.06	Aquificaceae	family	0.05	Hydrogenobaculum	genus	0.05
OTU_4855_offTarget0		Archaea	domain	0.13	Parvarchaeota	phylum	0.06	Candidatus Parvarchaeum	class	0.06	Candidatus Parvarchaeum	order	0.06	Candidatus Parvarchaeum	family	0.06	Candidatus Parvarchaeum	genus	0.06
OTU_1699_offTarget0		Archaea	domain	0.18	Crenarchaeota	phylum	0.12	Thermoprotei	class	0.12	Thermoproteales	order	0.04	Thermoproteaceae	family	0.03	Thermocladium	genus	0.03
OTU_4441_offTarget0	-	Bacteria	domain	0.74	Proteobacteria	phylum	0.29	Gammaproteobacteria	class	0.14	Orbales	order	0.02	Orbaceae	family	0.02	Frischella	genus	0.02
OTU_1071_offTarget0	-	Bacteria	domain	0.84	Bacteroidetes	phylum	0.34	Flavobacteriia	class	0.26	Flavobacteriales	order	0.26	Flavobacteriaceae	family	0.21	Coenonia	genus	0.13
OTU_5056_offTarget0		Bacteria	domain	0.93	Bacteroidetes	phylum	0.25	Cytophagia	class	0.1	Cytophagales	order	0.1	Cytophagaceae	family	0.1	Sporocytophaga	genus	0.06
OTU_3625_offTarget0		Bacteria	domain	0.88	Proteobacteria	phylum	0.34	Gammaproteobacteria	class	0.15	Alteromonadales	order	0.06	Alteromonadales_incertae_sedis	family	0.06	Neiella	genus	0.06
OTU_1112_offTarget0		Bacteria	domain	0.97	Firmicutes	phylum	0.28	Clostridia	class	0.2	Clostridiales	order	0.18	Clostridiales_Incertae Sedis XII	family	0.03	Guggenheimella	genus	0.03
OTU_792_offTarget0		Bacteria	domain	0.94	Proteobacteria	phylum	0.22	Gammaproteobacteria	class	0.12	Gammaproteobacteria_incertae_sedis	order	0.07	Candidatus Carsonella	family	0.07	Candidatus Carsonella	genus	0.07
OTU_3278_offTarget0	-	Archaea	domain	0.33	Crenarchaeota	phylum	0.16	Thermoprotei	class	0.16	Desulfurococcales	order	0.1	Desulfurococcaceae	family	0.05	Thermosphaera	genus	0.03
OTU_875_offTarget0	-	Bacteria	domain	0.98	Proteobacteria	phylum	0.45	Gammaproteobacteria	class	0.35	Gammaproteobacteria_incertae_sedis	order	0.2	Candidatus Carsonella	family	0.18	Candidatus Carsonella	genus	0.18
OTU_1559_offTarget0		Archaea	domain	0.18	Euryarchaeota	phylum	0.16	Halobacteria	class	0.08	Halobacteriales	order	0.07	Halobacteriaceae	family	0.07	Halomarina	genus	0.06
OTU_2510_offTarget0		Bacteria	domain	0.94	Deinococcus-Thermus	phylum	0.03	Deinococci	class	0.03	Deinococcales	order	0.03	Deinococcaceae	family	0.03	Deinobacterium	genus	0.03
OTU_3776_offTarget0	-	Bacteria	domain	0.97	Firmicutes	phylum	0.28	Clostridia	class	0.23	Clostridiales	order	0.22	Peptococcaceae 1	family	0.08	Desulfitibacter	genus	0.05
OTU_1520_offTarget0		Bacteria	domain	0.91	Bacteroidetes	phylum	0.23	Cytophagia	class	0.07	Cytophagales	order	0.07	Flammeovirgaceae	family	0.03	Imperialibacter	genus	0.03
OTU_566_offTarget0		Archaea	domain	0.22	Woesearchaeota	phylum	0.13	Woesearchaeota Incertae Sedis AR20	class	0.1	Woesearchaeota Incertae Sedis AR20	order	0.1	Woesearchaeota Incertae Sedis AR20	family	0.1	Woesearchaeota Incertae Sedis AR20	genus	0.1
OTU_4177_offTarget0	-	Archaea	domain	0.35	Euryarchaeota	phylum	0.2	Thermoplasmata	class	0.2	Thermoplasmatales	order	0.2	Ferroplasmaceae	family	0.19	Ferroplasma	genus	0.19
OTU_737_offTarget0		Bacteria	domain	0.88	Proteobacteria	phylum	0.26	Gammaproteobacteria	class	0.09	Gammaproteobacteria_incertae_sedis	order	0.04	Candidatus Carsonella	family	0.03	Candidatus Carsonella	genus	0.03
OTU_2484_offTarget0		Archaea	domain	0.22	Euryarchaeota	phylum	0.16	Methanomicrobia	class	0.12	Methanosarcinales	order	0.09	Methanosarcinaceae	family	0.07	Methanosalsum	genus	0.07
OTU_3734_offTarget0	-	Archaea	domain	0.37	Crenarchaeota	phylum	0.31	Thermoprotei	class	0.31	Desulfurococcales	order	0.19	Desulfurococcaceae	family	0.16	Stetteria	genus	0.04
OTU_148_offTarget0		Bacteria	domain	0.88	Firmicutes	phylum	0.24	Clostridia	class	0.12	Halanaerobiales	order	0.11	Anoxybacter	family	0.11	Anoxybacter	genus	0.11
OTU_162_offTarget0	-	Bacteria	domain	0.7	Acidobacteria	phylum	0.02	Acidobacteria_Gp3	class	0.02	Candidatus Solibacter	order	0.02	Candidatus Solibacter	family	0.02	Candidatus Solibacter	genus	0.02
OTU_3060_offTarget0		Bacteria	domain	0.91	Chlorobi	phylum	0.05	Chlorobia	class	0.05	Chlorobiales	order	0.05	Chlorobiaceae	family	0.05	Chloroherpeton	genus	0.05
OTU_3900_offTarget0		Bacteria	domain	0.92	Proteobacteria	phylum	0.32	Gammaproteobacteria	class	0.23	Gammaproteobacteria_incertae_sedis	order	0.23	Candidatus Carsonella	family	0.22	Candidatus Carsonella	genus	0.22
OTU_2168_offTarget0		Archaea	domain	0.23	Crenarchaeota	phylum	0.2	Thermoprotei	class	0.2	Thermoproteales	order	0.13	Thermoproteaceae	family	0.09	Caldivirga	genus	0.03
OTU_4854_offTarget0	-	Bacteria	domain	0.96	Bacteroidetes	phylum	0.33	Bacteroidia	class	0.06	Bacteroidales	order	0.06	Rikenellaceae	family	0.04	Anaerocella	genus	0.04
OTU_940_offTarget0	-	Archaea	domain	0.1	Crenarchaeota	phylum	0.07	Thermoprotei	class	0.07	Thermoproteales	order	0.06	Thermoproteaceae	family	0.06	Caldivirga	genus	0.06
OTU_3235_offTarget0	-	Bacteria	domain	0.87	Chlamydiae	phylum	0.03	Chlamydiia	class	0.03	Chlamydiales	order	0.03	Waddliaceae	family	0.03	Waddlia	genus	0.03
OTU_1741_offTarget0	-	Bacteria	domain	0.91	Firmicutes	phylum	0.26	Negativicutes	class	0.02	Selenomonadales	order	0.02	Veillonellaceae	family	0.02	Anaeroarcus	genus	0.0
OTU_344_offTarget0	-	Bacteria	domain	0.9	Proteobacteria	phylum	0.31	Epsilonproteobacteria	class	0.04	Nautiliales	order	0.04	Nautiliaceae	family	0.04	Nitratifractor	genus	0.04
OTU_434_offTarget0		Bacteria	domain	0.93	Proteobacteria	phylum	0.25	Betaproteobacteria	class	0.07	Burkholderiales	order	0.06	Comamonadaceae	family	0.06	Extensimonas	genus	0.06
OTU_4558_offTarget0		Archaea	domain	0.16	Woesearchaeota	phylum	0.12	Woesearchaeota Incertae Sedis AR15	class	0.08	Woesearchaeota Incertae Sedis AR15	order	0.08	Woesearchaeota Incertae Sedis AR15	family	0.08	Woesearchaeota Incertae Sedis AR15	genus	0.08
OTU_5075_offTarget0	-	Bacteria	domain	0.92	Firmicutes	phylum	0.21	Clostridia	class	0.18	Clostridiales	order	0.14	Peptococcaceae 1	family	0.03	Desulfitispora	genus	0.03
OTU_4749_offTarget0	-	Bacteria	domain	0.74	Planctomycetes	phylum	0.06	Planctomycetia	class	0.05	Planctomycetales	order	0.05	Planctomycetaceae	family	0.05	Planctomicrobium	genus	0.05
OTU_1906_offTarget0		Bacteria	domain	0.84	Bacteroidetes	phylum	0.29	Sphingobacteriia	class	0.04	Sphingobacteriales	order	0.04	Saprospiraceae	family	0.02	Portibacter	genus	0.02
OTU_4810_offTarget0		Bacteria	domain	0.88	Proteobacteria	phylum	0.36	Betaproteobacteria	class	0.29	Neisseriales	order	0.18	Neisseriaceae	family	0.18	Stenoxybacter	genus	0.11
OTU_1020_offTarget0		Bacteria	domain	0.94	Verrucomicrobia	phylum	0.05	Spartobacteria	class	0.03	Terrimicrobium	order	0.03	Terrimicrobium	family	0.03	Terrimicrobium	genus	0.03
OTU_827_offTarget0	-	Bacteria	domain	0.95	Bacteroidetes	phylum	0.32	Cytophagia	class	0.11	Cytophagales	order	0.11	Chryseolinea	family	0.04	Chryseolinea	genus	0.04
OTU_1609_offTarget0		Bacteria	domain	0.9	Lentisphaerae	phylum	0.06	Oligosphaeria	class	0.04	Oligosphaerales	order	0.04	Oligosphaeraceae	family	0.04	Oligosphaera	genus	0.04
OTU_4152_offTarget0		Bacteria	domain	0.98	Proteobacteria	phylum	0.23	Alphaproteobacteria	class	0.13	Rhodospirillales	order	0.13	Acetobacteraceae	family	0.09	Bombella	genus	0.08
OTU_2880_offTarget0		Bacteria	domain	0.78	Proteobacteria	phylum	0.23	Deltaproteobacteria	class	0.04	Desulfobacterales	order	0.03	Desulfobacteraceae	family	0.02	Desulfonatronobacter	genus	0.02
OTU_1143_offTarget0		Bacteria	domain	0.87	Planctomycetes	phylum	0.08	Planctomycetia	class	0.08	Planctomycetales	order	0.08	Planctomycetaceae	family	0.08	Rubinisphaera	genus	0.05
OTU_4641_offTarget0	-	Archaea	domain	0.17	Woesearchaeota	phylum	0.12	Woesearchaeota Incertae Sedis AR17	class	0.09	Woesearchaeota Incertae Sedis AR17	order	0.09	Woesearchaeota Incertae Sedis AR17	family	0.09	Woesearchaeota Incertae Sedis AR17	genus	0.09
OTU_980_offTarget0	-	Bacteria	domain	0.94	Bacteroidetes	phylum	0.17	Flavobacteriia	class	0.08	Flavobacteriales	order	0.08	Flavobacteriaceae	family	0.07	Aureivirga	genus	0.02
OTU_2391_offTarget0	-	Bacteria	domain	0.86	Firmicutes	phylum	0.15	Clostridia	class	0.11	Thermoanaerobacterales	order	0.05	Thermoanaerobacteraceae	family	0.05	Brockia	genus	0.05
OTU_4010_offTarget0		Bacteria	domain	0.97	Proteobacteria	phylum	0.29	Deltaproteobacteria	class	0.14	Myxococcales	order	0.04	Vulgatibacteraceae	family	0.02	Vulgatibacter	genus	0.02
OTU_1484_offTarget0		Archaea	domain	0.24	Parvarchaeota	phylum	0.13	Candidatus Parvarchaeum	class	0.13	Candidatus Parvarchaeum	order	0.13	Candidatus Parvarchaeum	family	0.13	Candidatus Parvarchaeum	genus	0.13
OTU_913_offTarget0		Archaea	domain	0.23	Crenarchaeota	phylum	0.08	Thermoprotei	class	0.08	Thermoproteales	order	0.07	Thermofilaceae	family	0.03	Thermofilum	genus	0.03
OTU_5047_offTarget0		Bacteria	domain	0.94	Proteobacteria	phylum	0.42	Alphaproteobacteria	class	0.26	Rhodobacterales	order	0.21	Rhodobacteraceae	family	0.21	Rubrimonas	genus	0.04
OTU_3348_offTarget0		Bacteria	domain	1.0	Actinobacteria	phylum	0.35	Actinobacteria	class	0.35	Actinomycetales	order	0.33	Pseudonocardiaceae	family	0.18	Haloechinothrix	genus	0.18
OTU_3626_offTarget0		Bacteria	domain	0.95	Verrucomicrobia	phylum	0.13	Subdivision3	class	0.09	Limisphaera	order	0.09	Limisphaera	family	0.09	Limisphaera	genus	0.09
OTU_3299_offTarget0	-	Archaea	domain	0.24	Woesearchaeota	phylum	0.1	Woesearchaeota Incertae Sedis AR20	class	0.06	Woesearchaeota Incertae Sedis AR20	order	0.06	Woesearchaeota Incertae Sedis AR20	family	0.06	Woesearchaeota Incertae Sedis AR20	genus	0.06
OTU_3791_offTarget0	-	Bacteria	domain	0.72	Aquificae	phylum	0.07	Aquificae	class	0.07	Aquificales	order	0.07	Aquificaceae	family	0.07	Aquifex	genus	0.06
OTU_512_offTarget0	-	Bacteria	domain	0.85	Firmicutes	phylum	0.22	Clostridia	class	0.18	Halanaerobiales	order	0.05	Halanaerobiaceae	family	0.05	Halocella	genus	0.05
OTU_3492_offTarget0		Bacteria	domain	0.93	Verrucomicrobia	phylum	0.11	Verrucomicrobiae	class	0.11	Verrucomicrobiales	order	0.11	Verrucomicrobiaceae	family	0.11	Brevifollis	genus	0.11
OTU_4269_offTarget0		Bacteria	domain	0.89	Firmicutes	phylum	0.18	Clostridia	class	0.13	Clostridiales	order	0.11	Clostridiales_Incertae Sedis XI	family	0.02	Gallicola	genus	0.02
OTU_4845_offTarget0		Bacteria	domain	0.89	Firmicutes	phylum	0.21	Erysipelotrichia	class	0.15	Erysipelotrichales	order	0.15	Erysipelotrichaceae	family	0.15	Solobacterium	genus	0.13
OTU_3540_offTarget0		Bacteria	domain	0.92	Proteobacteria	phylum	0.34	Gammaproteobacteria	class	0.18	Gammaproteobacteria_incertae_sedis	order	0.14	Candidatus Carsonella	family	0.13	Candidatus Carsonella	genus	0.13
OTU_4849_offTarget0	-	Bacteria	domain	0.95	Proteobacteria	phylum	0.43	Gammaproteobacteria	class	0.2	Gammaproteobacteria_incertae_sedis	order	0.13	Candidatus Carsonella	family	0.12	Candidatus Carsonella	genus	0.12
OTU_3216_offTarget0	-	Bacteria	domain	0.82	Bacteroidetes	phylum	0.17	Cytophagia	class	0.12	Cytophagales	order	0.12	Mooreiaceae	family	0.12	Mooreia	genus	0.12
OTU_1209_offTarget0		Bacteria	domain	0.95	Proteobacteria	phylum	0.29	Deltaproteobacteria	class	0.11	Desulfobacterales	order	0.09	Desulfobacteraceae	family	0.09	Desulfospira	genus	0.09
OTU_1524_offTarget0		Bacteria	domain	0.92	Acidobacteria	phylum	0.09	Acidobacteria_Gp3	class	0.09	Bryobacter	order	0.09	Bryobacter	family	0.09	Bryobacter	genus	0.09
OTU_4438_offTarget0		Bacteria	domain	0.78	Firmicutes	phylum	0.32	Clostridia	class	0.24	Clostridiales	order	0.19	Clostridiales_Incertae Sedis IV	family	0.06	Mahella	genus	0.06
OTU_90_offTarget0		Bacteria	domain	0.8	Chloroflexi	phylum	0.09	Chloroflexia	class	0.05	Kallotenuales	order	0.05	Kallotenuaceae	family	0.05	Kallotenue	genus	0.05
OTU_1951_offTarget0		Archaea	domain	0.16	Crenarchaeota	phylum	0.06	Thermoprotei	class	0.06	Thermoproteales	order	0.05	Thermoproteaceae	family	0.05	Thermocladium	genus	0.05
OTU_4076_offTarget0	-	Bacteria	domain	0.91	Firmicutes	phylum	0.46	Clostridia	class	0.27	Halanaerobiales	order	0.08	Halobacteroidaceae	family	0.07	Halanaerobaculum	genus	0.04
OTU_506_offTarget0		Archaea	domain	0.14	Woesearchaeota	phylum	0.1	Woesearchaeota Incertae Sedis AR17	class	0.09	Woesearchaeota Incertae Sedis AR17	order	0.09	Woesearchaeota Incertae Sedis AR17	family	0.09	Woesearchaeota Incertae Sedis AR17	genus	0.09
OTU_3860_offTarget0		Bacteria	domain	0.94	Firmicutes	phylum	0.34	Clostridia	class	0.13	Thermoanaerobacterales	order	0.08	Thermoanaerobacteraceae	family	0.08	Brockia	genus	0.02
OTU_3825_offTarget0	-	Bacteria	domain	0.95	Firmicutes	phylum	0.37	Clostridia	class	0.26	Clostridiales	order	0.24	Clostridiaceae 3	family	0.09	Brassicibacter	genus	0.05
OTU_2789_offTarget0	-	Archaea	domain	0.27	Pacearchaeota	phylum	0.08	Pacearchaeota Incertae Sedis AR13	class	0.08	Pacearchaeota Incertae Sedis AR13	order	0.08	Pacearchaeota Incertae Sedis AR13	family	0.08	Pacearchaeota Incertae Sedis AR13	genus	0.08
OTU_123_offTarget0		Bacteria	domain	0.81	Firmicutes	phylum	0.24	Clostridia	class	0.16	Clostridiales	order	0.15	Eubacteriaceae	family	0.09	Alkalibaculum	genus	0.09
OTU_302_offTarget0		Archaea	domain	0.28	Euryarchaeota	phylum	0.17	Halobacteria	class	0.12	Halobacteriales	order	0.12	Halobacteriaceae	family	0.12	Salarchaeum	genus	0.05
OTU_2540_offTarget0		Bacteria	domain	0.97	Proteobacteria	phylum	0.3	Gammaproteobacteria	class	0.2	Gammaproteobacteria_incertae_sedis	order	0.13	Candidatus Carsonella	family	0.13	Candidatus Carsonella	genus	0.13
OTU_3055_offTarget0	-	Bacteria	domain	0.85	Chlamydiae	phylum	0.1	Chlamydiia	class	0.1	Chlamydiales	order	0.1	Parachlamydiaceae	family	0.09	Neochlamydia	genus	0.09
OTU_2677_offTarget0	-	Bacteria	domain	0.87	Proteobacteria	phylum	0.29	Gammaproteobacteria	class	0.16	Thiotrichales	order	0.06	Piscirickettsiaceae	family	0.06	Galenea	genus	0.06
OTU_2375_offTarget0		Bacteria	domain	0.99	Bacteroidetes	phylum	0.26	Cytophagia	class	0.05	Cytophagales	order	0.05	Flammeovirgaceae	family	0.01	Nafulsella	genus	0.01
OTU_1863_offTarget0	-	Bacteria	domain	0.86	Candidatus Calescamantes	phylum	0.04	Candidatus Calescibacterium	class	0.04	Candidatus Calescibacterium	order	0.04	Candidatus Calescibacterium	family	0.04	Candidatus Calescibacterium	genus	0.04
OTU_1032_offTarget0	-	Archaea	domain	0.19	Woesearchaeota	phylum	0.11	Woesearchaeota Incertae Sedis AR20	class	0.07	Woesearchaeota Incertae Sedis AR20	order	0.07	Woesearchaeota Incertae Sedis AR20	family	0.07	Woesearchaeota Incertae Sedis AR20	genus	0.07
OTU_1304_offTarget0		Archaea	domain	0.27	Crenarchaeota	phylum	0.1	Thermoprotei	class	0.1	Thermoproteales	order	0.05	Thermoproteaceae	family	0.04	Caldivirga	genus	0.02
OTU_345_offTarget0	-	Archaea	domain	0.25	Pacearchaeota	phylum	0.06	Pacearchaeota Incertae Sedis AR13	class	0.06	Pacearchaeota Incertae Sedis AR13	order	0.06	Pacearchaeota Incertae Sedis AR13	family	0.06	Pacearchaeota Incertae Sedis AR13	genus	0.06
OTU_3144_offTarget0	-	Bacteria	domain	0.78	Aquificae	phylum	0.08	Aquificae	class	0.08	Aquificales	order	0.08	Aquificales_incertae_sedis	family	0.05	Thermosulfidibacter	genus	0.05
OTU_5014_offTarget0	-	Archaea	domain	0.07	Pacearchaeota	phylum	0.02	Pacearchaeota Incertae Sedis AR13	class	0.02	Pacearchaeota Incertae Sedis AR13	order	0.02	Pacearchaeota Incertae Sedis AR13	family	0.02	Pacearchaeota Incertae Sedis AR13	genus	0.02
OTU_277_offTarget0	-	Bacteria	domain	0.78	Proteobacteria	phylum	0.2	Gammaproteobacteria	class	0.11	Gammaproteobacteria_incertae_sedis	order	0.09	Candidatus Carsonella	family	0.09	Candidatus Carsonella	genus	0.09
OTU_4990_offTarget0		Bacteria	domain	0.85	Actinobacteria	phylum	0.07	Actinobacteria	class	0.07	Actinomycetales	order	0.07	Pseudonocardiaceae	family	0.03	Thermobispora	genus	0.03
OTU_4623_offTarget0		Bacteria	domain	0.91	Proteobacteria	phylum	0.3	Gammaproteobacteria	class	0.09	Gammaproteobacteria_incertae_sedis	order	0.03	Candidatus Carsonella	family	0.02	Candidatus Carsonella	genus	0.02
OTU_3417_offTarget0	-	Archaea	domain	0.28	Parvarchaeota	phylum	0.11	Candidatus Parvarchaeum	class	0.11	Candidatus Parvarchaeum	order	0.11	Candidatus Parvarchaeum	family	0.11	Candidatus Parvarchaeum	genus	0.11
OTU_3570_offTarget0	-	Bacteria	domain	0.82	Synergistetes	phylum	0.04	Synergistia	class	0.04	Synergistales	order	0.04	Synergistaceae	family	0.04	Aminomonas	genus	0.04
OTU_3368_offTarget0	-	Bacteria	domain	0.9	Deferribacteres	phylum	0.13	Deferribacteres	class	0.13	Deferribacterales	order	0.13	Deferribacteraceae	family	0.13	Mucispirillum	genus	0.13
OTU_927_offTarget0		Bacteria	domain	0.84	Firmicutes	phylum	0.38	Bacilli	class	0.14	Lactobacillales	order	0.12	Streptococcaceae	family	0.09	Lactovum	genus	0.09
OTU_439_offTarget0		Bacteria	domain	0.92	Caldiserica	phylum	0.08	Caldisericia	class	0.08	Caldisericales	order	0.08	Caldisericaceae	family	0.08	Caldisericum	genus	0.08
OTU_1758_offTarget0		Archaea	domain	0.24	Euryarchaeota	phylum	0.16	Halobacteria	class	0.09	Halobacteriales	order	0.06	Halobacteriaceae	family	0.06	Salarchaeum	genus	0.05
OTU_3773_offTarget0		Archaea	domain	0.22	Woesearchaeota	phylum	0.15	Woesearchaeota Incertae Sedis AR18	class	0.09	Woesearchaeota Incertae Sedis AR18	order	0.09	Woesearchaeota Incertae Sedis AR18	family	0.09	Woesearchaeota Incertae Sedis AR18	genus	0.09
OTU_3222_offTarget0		Bacteria	domain	0.86	Proteobacteria	phylum	0.41	Gammaproteobacteria	class	0.26	Gammaproteobacteria_incertae_sedis	order	0.12	Candidatus Carsonella	family	0.09	Candidatus Carsonella	genus	0.09
OTU_499_offTarget0		Bacteria	domain	0.82	Firmicutes	phylum	0.25	Negativicutes	class	0.12	Selenomonadales	order	0.12	Veillonellaceae	family	0.12	Anaerospora	genus	0.09
OTU_565_offTarget0		Archaea	domain	0.29	Crenarchaeota	phylum	0.22	Thermoprotei	class	0.22	Thermoproteales	order	0.19	Thermoproteaceae	family	0.18	Thermocladium	genus	0.12
OTU_1389_offTarget0	-	Bacteria	domain	0.88	Firmicutes	phylum	0.27	Bacilli	class	0.1	Bacillales	order	0.09	Bacillaceae 2	family	0.09	Compostibacillus	genus	0.06
OTU_3612_offTarget0		Bacteria	domain	0.77	Actinobacteria	phylum	0.03	Actinobacteria	class	0.02	Coriobacteriales	order	0.01	Coriobacteriaceae	family	0.01	Parvibacter	genus	0.01
OTU_4943_offTarget0		Bacteria	domain	0.84	Aquificae	phylum	0.03	Aquificae	class	0.03	Aquificales	order	0.03	Hydrogenothermaceae	family	0.01	Hydrogenothermus	genus	0.01
OTU_4098_offTarget0	-	Bacteria	domain	0.88	Bacteroidetes	phylum	0.3	Flavobacteriia	class	0.11	Flavobacteriales	order	0.11	Cryomorphaceae	family	0.07	Salinirepens	genus	0.02
OTU_3761_offTarget0		Bacteria	domain	0.67	Proteobacteria	phylum	0.26	Deltaproteobacteria	class	0.1	Myxococcales	order	0.1	Nannocystaceae	family	0.1	Pseudenhygromyxa	genus	0.08
OTU_988_offTarget0	-	Bacteria	domain	0.89	Proteobacteria	phylum	0.33	Gammaproteobacteria	class	0.2	Gammaproteobacteria_incertae_sedis	order	0.14	Candidatus Carsonella	family	0.13	Candidatus Carsonella	genus	0.13
OTU_695_offTarget0	-	Bacteria	domain	0.87	Deinococcus-Thermus	phylum	0.06	Deinococci	class	0.06	Thermales	order	0.06	Thermaceae	family	0.06	Rhabdothermus	genus	0.06
OTU_1955_offTarget0		Archaea	domain	0.1	Parvarchaeota	phylum	0.03	Candidatus Parvarchaeum	class	0.03	Candidatus Parvarchaeum	order	0.03	Candidatus Parvarchaeum	family	0.03	Candidatus Parvarchaeum	genus	0.03
OTU_1017_offTarget0	-	Archaea	domain	0.17	Crenarchaeota	phylum	0.09	Thermoprotei	class	0.09	Sulfolobales	order	0.01	Sulfolobaceae	family	0.01	Sulfurisphaera	genus	0.01
OTU_293_offTarget0		Bacteria	domain	0.98	Proteobacteria	phylum	0.34	Deltaproteobacteria	class	0.18	Desulfobacterales	order	0.14	Desulfobacteraceae	family	0.14	Desulfoconvexum	genus	0.1
OTU_192_offTarget0	-	Bacteria	domain	0.8	Firmicutes	phylum	0.2	Negativicutes	class	0.04	Selenomonadales	order	0.04	Veillonellaceae	family	0.04	Allisonella	genus	0.04
OTU_3423_offTarget0		Bacteria	domain	0.89	Proteobacteria	phylum	0.41	Betaproteobacteria	class	0.04	Burkholderiales	order	0.04	Comamonadaceae	family	0.03	Tepidicella	genus	0.03
OTU_2425_offTarget0	-	Bacteria	domain	0.88	Aquificae	phylum	0.1	Aquificae	class	0.1	Aquificales	order	0.08	Aquificaceae	family	0.04	Aquifex	genus	0.04
OTU_2653_offTarget0		Bacteria	domain	0.84	Firmicutes	phylum	0.28	Clostridia	class	0.2	Clostridiales	order	0.16	Lachnospiraceae	family	0.05	Lactonifactor	genus	0.03
OTU_796_offTarget0	-	Bacteria	domain	0.94	Proteobacteria	phylum	0.44	Gammaproteobacteria	class	0.27	Gammaproteobacteria_incertae_sedis	order	0.18	Candidatus Carsonella	family	0.18	Candidatus Carsonella	genus	0.18
OTU_4255_offTarget0	-	Bacteria	domain	0.84	Planctomycetes	phylum	0.12	Planctomycetia	class	0.12	Planctomycetales	order	0.12	Planctomycetaceae	family	0.12	Gimesia	genus	0.11
OTU_487_offTarget0		Archaea	domain	0.19	Woesearchaeota	phylum	0.04	Woesearchaeota Incertae Sedis AR16	class	0.02	Woesearchaeota Incertae Sedis AR16	order	0.02	Woesearchaeota Incertae Sedis AR16	family	0.02	Woesearchaeota Incertae Sedis AR16	genus	0.02
OTU_2142_offTarget0		Bacteria	domain	0.92	Proteobacteria	phylum	0.22	Betaproteobacteria	class	0.08	Chitinivorax	order	0.04	Chitinivorax	family	0.04	Chitinivorax	genus	0.04
OTU_2511_offTarget0		Bacteria	domain	0.93	Deinococcus-Thermus	phylum	0.03	Deinococci	class	0.03	Deinococcales	order	0.03	Deinococcaceae	family	0.03	Deinobacterium	genus	0.03
OTU_4040_offTarget0	-	Bacteria	domain	0.94	Synergistetes	phylum	0.14	Synergistia	class	0.14	Synergistales	order	0.14	Synergistaceae	family	0.14	Pyramidobacter	genus	0.04
OTU_4520_offTarget0	-	Bacteria	domain	0.83	Proteobacteria	phylum	0.34	Gammaproteobacteria	class	0.26	Gammaproteobacteria_incertae_sedis	order	0.24	Candidatus Carsonella	family	0.24	Candidatus Carsonella	genus	0.24
OTU_2596_offTarget0	-	Bacteria	domain	0.93	Proteobacteria	phylum	0.27	Gammaproteobacteria	class	0.09	Gammaproteobacteria_incertae_sedis	order	0.05	Eionea	family	0.04	Eionea	genus	0.04
OTU_3296_offTarget0		Bacteria	domain	0.96	Actinobacteria	phylum	0.11	Actinobacteria	class	0.11	Actinomycetales	order	0.11	Propionibacteriaceae	family	0.09	Auraticoccus	genus	0.03
OTU_1704_offTarget0	-	Bacteria	domain	0.89	Proteobacteria	phylum	0.46	Gammaproteobacteria	class	0.38	Gammaproteobacteria_incertae_sedis	order	0.36	Candidatus Carsonella	family	0.29	Candidatus Carsonella	genus	0.29
OTU_586_offTarget0		Bacteria	domain	0.83	Firmicutes	phylum	0.26	Clostridia	class	0.19	Thermoanaerobacterales	order	0.08	Thermoanaerobacteraceae	family	0.08	Calderihabitans	genus	0.07
OTU_1044_offTarget0		Bacteria	domain	0.89	Proteobacteria	phylum	0.37	Gammaproteobacteria	class	0.26	Gammaproteobacteria_incertae_sedis	order	0.09	Pleionea	family	0.07	Pleionea	genus	0.07
OTU_3596_offTarget0		Bacteria	domain	0.88	Firmicutes	phylum	0.25	Bacilli	class	0.09	Bacillales	order	0.09	Thermoactinomycetaceae 1	family	0.08	Geothermomicrobium	genus	0.07
OTU_5141_offTarget0	-	Bacteria	domain	0.96	Firmicutes	phylum	0.4	Clostridia	class	0.32	Clostridiales	order	0.27	Proteinivoraceae	family	0.07	Proteinivorax	genus	0.07
OTU_4591_offTarget0		Archaea	domain	0.18	Euryarchaeota	phylum	0.1	Thermoplasmata	class	0.09	Thermoplasmatales	order	0.09	Ferroplasmaceae	family	0.09	Ferroplasma	genus	0.09
OTU_5003_offTarget0	-	Bacteria	domain	0.89	Proteobacteria	phylum	0.41	Gammaproteobacteria	class	0.21	Pasteurellales	order	0.16	Pasteurellaceae	family	0.16	Seminibacterium	genus	0.12
OTU_2858_offTarget0		Bacteria	domain	0.91	Planctomycetes	phylum	0.17	Planctomycetia	class	0.17	Planctomycetales	order	0.16	Planctomycetaceae	family	0.16	Rubinisphaera	genus	0.06
OTU_579_offTarget0		Archaea	domain	0.18	Euryarchaeota	phylum	0.11	Thermoplasmata	class	0.07	Methanomassiliicoccales	order	0.07	Methanomassiliicoccaceae	family	0.07	Methanomassiliicoccus	genus	0.07
OTU_821_offTarget0	-	Bacteria	domain	0.71	Proteobacteria	phylum	0.18	Alphaproteobacteria	class	0.07	Rhodospirillales	order	0.02	Acetobacteraceae	family	0.02	Acidicaldus	genus	0.02
OTU_681_offTarget0	-	Archaea	domain	0.2	Crenarchaeota	phylum	0.06	Thermoprotei	class	0.06	Thermoproteales	order	0.02	Thermoproteaceae	family	0.02	Thermocladium	genus	0.02
OTU_1417_offTarget0	-	Archaea	domain	0.29	Euryarchaeota	phylum	0.19	Thermoplasmata	class	0.13	Thermoplasmatales	order	0.12	Ferroplasmaceae	family	0.12	Ferroplasma	genus	0.12
OTU_3092_offTarget0	-	Bacteria	domain	0.97	Firmicutes	phylum	0.29	Clostridia	class	0.18	Clostridiales	order	0.16	Ruminococcaceae	family	0.08	Faecalibacterium	genus	0.06
OTU_1945_offTarget0	-	Bacteria	domain	0.85	Bacteroidetes	phylum	0.26	Bacteroidia	class	0.09	Bacteroidales	order	0.09	Marinilabiliaceae	family	0.08	Geofilum	genus	0.07
OTU_4435_offTarget0		Bacteria	domain	0.81	Bacteroidetes	phylum	0.18	Cytophagia	class	0.06	Cytophagales	order	0.06	Cytophagaceae	family	0.05	Lacihabitans	genus	0.04
OTU_2836_offTarget0		Archaea	domain	0.27	Euryarchaeota	phylum	0.15	Halobacteria	class	0.15	Halobacteriales	order	0.13	Halobacteriaceae	family	0.13	Halomarina	genus	0.08
OTU_2176_offTarget0	-	Archaea	domain	0.2	Euryarchaeota	phylum	0.19	Thermoplasmata	class	0.16	Thermoplasmatales	order	0.16	Ferroplasmaceae	family	0.16	Ferroplasma	genus	0.16
OTU_4586_offTarget0		Bacteria	domain	0.89	Proteobacteria	phylum	0.34	Gammaproteobacteria	class	0.15	Gammaproteobacteria_incertae_sedis	order	0.08	Candidatus Carsonella	family	0.08	Candidatus Carsonella	genus	0.08
OTU_2443_offTarget0	-	Archaea	domain	0.24	Woesearchaeota	phylum	0.11	Woesearchaeota Incertae Sedis AR20	class	0.07	Woesearchaeota Incertae Sedis AR20	order	0.07	Woesearchaeota Incertae Sedis AR20	family	0.07	Woesearchaeota Incertae Sedis AR20	genus	0.07
OTU_4288_offTarget0		Bacteria	domain	0.98	Chlamydiae	phylum	0.06	Chlamydiia	class	0.06	Chlamydiales	order	0.06	Parachlamydiaceae	family	0.06	Neochlamydia	genus	0.05
OTU_2198_offTarget0		Archaea	domain	0.36	Euryarchaeota	phylum	0.12	Methanopyri	class	0.12	Methanopyrales	order	0.12	Methanopyraceae	family	0.12	Methanopyrus	genus	0.12
OTU_2045_offTarget0	-	Bacteria	domain	0.89	Candidatus Calescamantes	phylum	0.02	Candidatus Calescibacterium	class	0.02	Candidatus Calescibacterium	order	0.02	Candidatus Calescibacterium	family	0.02	Candidatus Calescibacterium	genus	0.02
OTU_1708_offTarget0		Bacteria	domain	0.84	Thermodesulfobacteria	phylum	0.03	Thermodesulfobacteria	class	0.03	Thermodesulfobacteriales	order	0.03	Thermodesulfobacteriaceae	family	0.03	Caldimicrobium	genus	0.03
OTU_270_offTarget0		Bacteria	domain	0.82	Lentisphaerae	phylum	0.05	Oligosphaeria	class	0.05	Oligosphaerales	order	0.05	Oligosphaeraceae	family	0.05	Oligosphaera	genus	0.05
OTU_1068_offTarget0		Archaea	domain	0.22	Crenarchaeota	phylum	0.12	Thermoprotei	class	0.12	Desulfurococcales	order	0.04	Desulfurococcaceae	family	0.04	Thermosphaera	genus	0.03
OTU_823_offTarget0	-	Archaea	domain	0.18	Woesearchaeota	phylum	0.17	Woesearchaeota Incertae Sedis AR17	class	0.11	Woesearchaeota Incertae Sedis AR17	order	0.11	Woesearchaeota Incertae Sedis AR17	family	0.11	Woesearchaeota Incertae Sedis AR17	genus	0.11
OTU_289_offTarget0		Bacteria	domain	0.95	Firmicutes	phylum	0.41	Clostridia	class	0.23	Clostridiales	order	0.19	Gracilibacteraceae	family	0.06	Gracilibacter	genus	0.06
OTU_3657_offTarget0	-	Bacteria	domain	0.93	Bacteroidetes	phylum	0.19	Cytophagia	class	0.1	Cytophagales	order	0.1	Cytophagaceae	family	0.08	Rhodocytophaga	genus	0.08
OTU_5132_offTarget0		Bacteria	domain	0.77	Firmicutes	phylum	0.28	Erysipelotrichia	class	0.11	Erysipelotrichales	order	0.11	Erysipelotrichaceae	family	0.11	Coprobacillus	genus	0.08
OTU_3768_offTarget0		Archaea	domain	0.17	Euryarchaeota	phylum	0.04	Thermoplasmata	class	0.01	Methanomassiliicoccales	order	0.01	Methanomassiliicoccaceae	family	0.01	Methanomassiliicoccus	genus	0.01
OTU_101_offTarget0		Archaea	domain	0.17	Euryarchaeota	phylum	0.13	Halobacteria	class	0.06	Haloferacales	order	0.06	Haloferacaceae	family	0.06	Haloquadratum	genus	0.06
OTU_4023_offTarget0	-	Archaea	domain	0.29	Euryarchaeota	phylum	0.22	Thermoplasmata	class	0.15	Methanomassiliicoccales	order	0.13	Methanomassiliicoccaceae	family	0.13	Methanomassiliicoccus	genus	0.13
OTU_3139_offTarget0		Archaea	domain	0.15	Woesearchaeota	phylum	0.06	Woesearchaeota Incertae Sedis AR16	class	0.04	Woesearchaeota Incertae Sedis AR16	order	0.04	Woesearchaeota Incertae Sedis AR16	family	0.04	Woesearchaeota Incertae Sedis AR16	genus	0.04
OTU_1922_offTarget0	-	Bacteria	domain	0.97	Proteobacteria	phylum	0.3	Deltaproteobacteria	class	0.19	Myxococcales	order	0.14	Cystobacteraceae	family	0.11	Melittangium	genus	0.11
OTU_4657_offTarget0		Archaea	domain	0.2	Woesearchaeota	phylum	0.14	Woesearchaeota Incertae Sedis AR16	class	0.06	Woesearchaeota Incertae Sedis AR16	order	0.06	Woesearchaeota Incertae Sedis AR16	family	0.06	Woesearchaeota Incertae Sedis AR16	genus	0.06
OTU_1585_offTarget0		Bacteria	domain	0.83	Proteobacteria	phylum	0.3	Gammaproteobacteria	class	0.14	Gammaproteobacteria_incertae_sedis	order	0.05	Candidatus Carsonella	family	0.05	Candidatus Carsonella	genus	0.05
OTU_606_offTarget0	-	Bacteria	domain	0.93	Actinobacteria	phylum	0.2	Actinobacteria	class	0.2	Actinomycetales	order	0.17	Streptosporangiaceae	family	0.03	Thermoactinospora	genus	0.03
OTU_2063_offTarget0	-	Bacteria	domain	0.87	Proteobacteria	phylum	0.33	Gammaproteobacteria	class	0.17	Thiotrichales	order	0.09	Piscirickettsiaceae	family	0.09	Galenea	genus	0.09
OTU_4553_offTarget0	-	Bacteria	domain	0.96	Proteobacteria	phylum	0.67	Gammaproteobacteria	class	0.62	Gammaproteobacteria_incertae_sedis	order	0.61	Candidatus Carsonella	family	0.61	Candidatus Carsonella	genus	0.61
OTU_152_offTarget0	-	Bacteria	domain	0.94	Proteobacteria	phylum	0.24	Gammaproteobacteria	class	0.12	Gammaproteobacteria_incertae_sedis	order	0.07	Candidatus Carsonella	family	0.07	Candidatus Carsonella	genus	0.07
OTU_242_offTarget0		Archaea	domain	0.2	Euryarchaeota	phylum	0.13	Methanomicrobia	class	0.1	Methanosarcinales	order	0.05	Methermicoccaceae	family	0.05	Methermicoccus	genus	0.05
OTU_1006_offTarget0		Bacteria	domain	0.9	Chlamydiae	phylum	0.04	Chlamydiia	class	0.04	Chlamydiales	order	0.04	Parachlamydiaceae	family	0.04	Neochlamydia	genus	0.04
OTU_5112_offTarget0	-	Bacteria	domain	0.94	Firmicutes	phylum	0.35	Clostridia	class	0.32	Clostridiales	order	0.32	Ruminococcaceae	family	0.27	Butyricicoccus	genus	0.25
OTU_2244_offTarget0		Archaea	domain	0.15	Woesearchaeota	phylum	0.08	Woesearchaeota Incertae Sedis AR16	class	0.08	Woesearchaeota Incertae Sedis AR16	order	0.08	Woesearchaeota Incertae Sedis AR16	family	0.08	Woesearchaeota Incertae Sedis AR16	genus	0.08
OTU_3688_offTarget0		Bacteria	domain	0.93	Planctomycetes	phylum	0.06	Planctomycetia	class	0.06	Candidatus Brocadiales	order	0.05	Candidatus Brocadiaceae	family	0.05	Candidatus Scalindua	genus	0.03
OTU_3638_offTarget0		Bacteria	domain	0.94	Proteobacteria	phylum	0.39	Alphaproteobacteria	class	0.17	Caulobacterales	order	0.15	Hyphomonadaceae	family	0.15	Fretibacter	genus	0.13
OTU_216_offTarget0		Bacteria	domain	0.92	Deinococcus-Thermus	phylum	0.05	Deinococci	class	0.05	Thermales	order	0.05	Thermaceae	family	0.05	Marinithermus	genus	0.05
OTU_1065_offTarget0	-	Bacteria	domain	0.91	Proteobacteria	phylum	0.38	Gammaproteobacteria	class	0.26	Gammaproteobacteria_incertae_sedis	order	0.22	Candidatus Carsonella	family	0.2	Candidatus Carsonella	genus	0.2
OTU_3655_offTarget0	-	Bacteria	domain	0.91	Lentisphaerae	phylum	0.07	Oligosphaeria	class	0.07	Oligosphaerales	order	0.07	Oligosphaeraceae	family	0.07	Oligosphaera	genus	0.07
OTU_4858_offTarget0	-	Bacteria	domain	0.92	Proteobacteria	phylum	0.21	Gammaproteobacteria	class	0.14	Gammaproteobacteria_incertae_sedis	order	0.12	Candidatus Carsonella	family	0.12	Candidatus Carsonella	genus	0.12
OTU_4346_offTarget0	-	Bacteria	domain	0.85	Deinococcus-Thermus	phylum	0.07	Deinococci	class	0.07	Thermales	order	0.07	Thermaceae	family	0.07	Marinithermus	genus	0.07
OTU_428_offTarget0		Archaea	domain	0.2	Euryarchaeota	phylum	0.07	Halobacteria	class	0.07	Halobacteriales	order	0.06	Halobacteriaceae	family	0.06	Halapricum	genus	0.05
OTU_4377_offTarget0		Bacteria	domain	0.95	Verrucomicrobia	phylum	0.13	Verrucomicrobiae	class	0.04	Verrucomicrobiales	order	0.04	Verrucomicrobiaceae	family	0.04	Akkermansia	genus	0.04
OTU_4314_offTarget0		Archaea	domain	0.14	Parvarchaeota	phylum	0.1	Candidatus Parvarchaeum	class	0.1	Candidatus Parvarchaeum	order	0.1	Candidatus Parvarchaeum	family	0.1	Candidatus Parvarchaeum	genus	0.1
OTU_1651_offTarget0	-	Archaea	domain	0.07	Euryarchaeota	phylum	0.05	Thermoplasmata	class	0.04	Thermoplasmatales	order	0.04	Ferroplasmaceae	family	0.04	Ferroplasma	genus	0.04
OTU_4909_offTarget0	-	Bacteria	domain	0.86	Proteobacteria	phylum	0.28	Gammaproteobacteria	class	0.24	Gammaproteobacteria_incertae_sedis	order	0.19	Candidatus Carsonella	family	0.19	Candidatus Carsonella	genus	0.19
OTU_2884_offTarget0		Archaea	domain	0.13	Woesearchaeota	phylum	0.09	Woesearchaeota Incertae Sedis AR17	class	0.06	Woesearchaeota Incertae Sedis AR17	order	0.06	Woesearchaeota Incertae Sedis AR17	family	0.06	Woesearchaeota Incertae Sedis AR17	genus	0.06
OTU_2146_offTarget0		Bacteria	domain	0.86	Proteobacteria	phylum	0.32	Deltaproteobacteria	class	0.07	Bdellovibrionales	order	0.07	Pseudobacteriovoracaceae	family	0.06	Pseudobacteriovorax	genus	0.06
OTU_5108_offTarget0	-	Archaea	domain	0.33	Crenarchaeota	phylum	0.28	Thermoprotei	class	0.28	Thermoproteales	order	0.23	Thermoproteaceae	family	0.14	Thermocladium	genus	0.12
OTU_4395_offTarget0		Bacteria	domain	0.94	Chloroflexi	phylum	0.09	Thermomicrobia	class	0.07	Sphaerobacterales	order	0.07	Sphaerobacteraceae	family	0.07	Sphaerobacter	genus	0.06
OTU_497_offTarget0		Bacteria	domain	0.88	Bacteroidetes	phylum	0.15	Bacteroidia	class	0.12	Bacteroidales	order	0.12	Bacteroidales_incertae_sedis	family	0.04	Phocaeicola	genus	0.04
OTU_4380_offTarget0	-	Bacteria	domain	0.9	Planctomycetes	phylum	0.07	Planctomycetia	class	0.07	Planctomycetales	order	0.05	Planctomycetaceae	family	0.05	Gemmata	genus	0.03
OTU_5066_offTarget0		Bacteria	domain	0.84	Proteobacteria	phylum	0.35	Gammaproteobacteria	class	0.08	Chromatiales	order	0.02	Chromatiaceae	family	0.02	Isochromatium	genus	0.02
OTU_4931_offTarget0		Bacteria	domain	0.94	Proteobacteria	phylum	0.31	Gammaproteobacteria	class	0.15	Gammaproteobacteria_incertae_sedis	order	0.1	Candidatus Carsonella	family	0.1	Candidatus Carsonella	genus	0.1
OTU_3170_offTarget0		Archaea	domain	0.15	Crenarchaeota	phylum	0.13	Thermoprotei	class	0.13	Acidilobales	order	0.02	Caldisphaeraceae	family	0.02	Caldisphaera	genus	0.02
OTU_5062_offTarget0		Bacteria	domain	0.89	Verrucomicrobia	phylum	0.06	Subdivision3	class	0.06	Limisphaera	order	0.06	Limisphaera	family	0.06	Limisphaera	genus	0.06
OTU_4609_offTarget0		Bacteria	domain	0.9	Cyanobacteria/Chloroplast	phylum	0.08	Chloroplast	class	0.08	Chloroplast	order	0.08	Chloroplast	family	0.08	Chlorarachniophyceae	genus	0.07
OTU_811_offTarget0		Archaea	domain	0.15	Crenarchaeota	phylum	0.05	Thermoprotei	class	0.05	Thermoproteales	order	0.05	Thermoproteaceae	family	0.05	Caldivirga	genus	0.03
OTU_5077_offTarget0	-	Bacteria	domain	0.85	Proteobacteria	phylum	0.4	Gammaproteobacteria	class	0.36	Gammaproteobacteria_incertae_sedis	order	0.23	Candidatus Carsonella	family	0.23	Candidatus Carsonella	genus	0.23
OTU_4139_offTarget0		Bacteria	domain	0.94	Bacteroidetes	phylum	0.15	Flavobacteriia	class	0.1	Flavobacteriales	order	0.1	Flavobacteriaceae	family	0.1	Zhouia	genus	0.05
OTU_3685_offTarget0	-	Bacteria	domain	0.98	Proteobacteria	phylum	0.54	Gammaproteobacteria	class	0.46	Gammaproteobacteria_incertae_sedis	order	0.35	Marinicella	family	0.33	Marinicella	genus	0.33
OTU_155_offTarget0	-	Bacteria	domain	0.96	Proteobacteria	phylum	0.5	Gammaproteobacteria	class	0.37	Gammaproteobacteria_incertae_sedis	order	0.33	Candidatus Carsonella	family	0.33	Candidatus Carsonella	genus	0.33
OTU_622_offTarget0		Bacteria	domain	0.82	Fusobacteria	phylum	0.04	Fusobacteriia	class	0.04	Fusobacteriales	order	0.04	Leptotrichiaceae	family	0.04	Sneathia	genus	0.04
OTU_3622_offTarget0	-	Archaea	domain	0.37	Aenigmarchaeota	phylum	0.19	Candidatus Aenigmarchaeum	class	0.19	Candidatus Aenigmarchaeum	order	0.19	Candidatus Aenigmarchaeum	family	0.19	Candidatus Aenigmarchaeum	genus	0.19
OTU_3171_offTarget0		Archaea	domain	0.15	Euryarchaeota	phylum	0.07	Halobacteria	class	0.06	Haloferacales	order	0.04	Haloferacaceae	family	0.04	Haloquadratum	genus	0.04
OTU_360_offTarget0	-	Archaea	domain	0.21	Crenarchaeota	phylum	0.06	Thermoprotei	class	0.06	Thermoproteales	order	0.05	Thermoproteaceae	family	0.05	Thermoproteus	genus	0.05
OTU_2950_offTarget0		Bacteria	domain	0.87	Firmicutes	phylum	0.19	Clostridia	class	0.17	Clostridiales	order	0.13	Ruminococcaceae	family	0.05	Subdoligranulum	genus	0.01
OTU_2882_offTarget0	-	Archaea	domain	0.54	Crenarchaeota	phylum	0.35	Thermoprotei	class	0.35	Desulfurococcales	order	0.25	Desulfurococcaceae	family	0.18	Stetteria	genus	0.15
OTU_4191_offTarget0		Archaea	domain	0.18	Euryarchaeota	phylum	0.1	Thermoplasmata	class	0.05	Thermoplasmatales	order	0.05	Ferroplasmaceae	family	0.02	Ferroplasma	genus	0.02
OTU_4918_offTarget0	-	Bacteria	domain	0.95	Chlamydiae	phylum	0.13	Chlamydiia	class	0.13	Chlamydiales	order	0.13	Parachlamydiaceae	family	0.13	Parachlamydia	genus	0.13
OTU_3062_offTarget0		Bacteria	domain	0.84	Proteobacteria	phylum	0.56	Gammaproteobacteria	class	0.39	Gammaproteobacteria_incertae_sedis	order	0.27	Marinicella	family	0.27	Marinicella	genus	0.27
OTU_4803_offTarget0		Bacteria	domain	0.87	Planctomycetes	phylum	0.15	Planctomycetia	class	0.15	Planctomycetales	order	0.15	Planctomycetaceae	family	0.15	Gimesia	genus	0.08
OTU_4789_offTarget0	-	Bacteria	domain	0.88	Proteobacteria	phylum	0.22	Gammaproteobacteria	class	0.16	Gammaproteobacteria_incertae_sedis	order	0.11	Candidatus Carsonella	family	0.08	Candidatus Carsonella	genus	0.08
OTU_2089_offTarget0	-	Bacteria	domain	0.8	Proteobacteria	phylum	0.32	Gammaproteobacteria	class	0.25	Gammaproteobacteria_incertae_sedis	order	0.1	Sedimenticola	family	0.08	Sedimenticola	genus	0.08
OTU_3262_offTarget0		Archaea	domain	0.18	Woesearchaeota	phylum	0.08	Woesearchaeota Incertae Sedis AR18	class	0.06	Woesearchaeota Incertae Sedis AR18	order	0.06	Woesearchaeota Incertae Sedis AR18	family	0.06	Woesearchaeota Incertae Sedis AR18	genus	0.06
OTU_2177_offTarget0	-	Archaea	domain	0.31	Parvarchaeota	phylum	0.1	Candidatus Parvarchaeum	class	0.1	Candidatus Parvarchaeum	order	0.1	Candidatus Parvarchaeum	family	0.1	Candidatus Parvarchaeum	genus	0.1
OTU_5092_offTarget0		Bacteria	domain	0.81	Proteobacteria	phylum	0.12	Betaproteobacteria	class	0.06	Procabacteriales	order	0.04	Procabacteriaceae	family	0.04	Candidatus Procabacter	genus	0.04
OTU_2488_offTarget0	-	Bacteria	domain	0.92	Proteobacteria	phylum	0.3	Gammaproteobacteria	class	0.17	Gammaproteobacteria_incertae_sedis	order	0.12	Candidatus Carsonella	family	0.12	Candidatus Carsonella	genus	0.12
OTU_2214_offTarget0		Archaea	domain	0.21	Crenarchaeota	phylum	0.16	Thermoprotei	class	0.16	Thermoproteales	order	0.12	Thermoproteaceae	family	0.07	Caldivirga	genus	0.06
OTU_3876_offTarget0	-	Bacteria	domain	0.86	Bacteroidetes	phylum	0.16	Flavobacteriia	class	0.06	Flavobacteriales	order	0.06	Flavobacteriaceae	family	0.06	Pibocella	genus	0.04
OTU_4934_offTarget0	-	Bacteria	domain	0.95	Proteobacteria	phylum	0.37	Alphaproteobacteria	class	0.11	Rhodobacterales	order	0.03	Rhodobacteraceae	family	0.03	Hasllibacter	genus	0.02
OTU_4279_offTarget0		Bacteria	domain	0.89	Proteobacteria	phylum	0.46	Gammaproteobacteria	class	0.31	Gammaproteobacteria_incertae_sedis	order	0.17	Candidatus Carsonella	family	0.17	Candidatus Carsonella	genus	0.17
OTU_768_offTarget0		Bacteria	domain	0.91	Bacteroidetes	phylum	0.36	Flavobacteriia	class	0.18	Flavobacteriales	order	0.18	Cryomorphaceae	family	0.09	Owenweeksia	genus	0.08
OTU_610_offTarget0	-	Bacteria	domain	0.96	Aquificae	phylum	0.05	Aquificae	class	0.05	Aquificales	order	0.05	Hydrogenothermaceae	family	0.05	Hydrogenothermus	genus	0.02
OTU_3634_offTarget0	-	Archaea	domain	0.28	Crenarchaeota	phylum	0.18	Thermoprotei	class	0.18	Thermoproteales	order	0.09	Thermoproteaceae	family	0.09	Thermoproteus	genus	0.09
OTU_1970_offTarget0		Bacteria	domain	0.97	Firmicutes	phylum	0.25	Erysipelotrichia	class	0.09	Erysipelotrichales	order	0.09	Erysipelotrichaceae	family	0.09	Sharpea	genus	0.09
OTU_680_offTarget0	-	Bacteria	domain	0.83	Proteobacteria	phylum	0.21	Alphaproteobacteria	class	0.09	Rhizobiales	order	0.02	Bradyrhizobiaceae	family	0.02	Tardiphaga	genus	0.02
OTU_4485_offTarget0		Bacteria	domain	0.95	Proteobacteria	phylum	0.46	Gammaproteobacteria	class	0.4	Gammaproteobacteria_incertae_sedis	order	0.35	Candidatus Carsonella	family	0.35	Candidatus Carsonella	genus	0.35
OTU_1769_offTarget0		Bacteria	domain	0.75	Proteobacteria	phylum	0.2	Gammaproteobacteria	class	0.08	Methylococcales	order	0.04	Methylococcaceae	family	0.04	Methylomarinovum	genus	0.03
OTU_3396_offTarget0		Archaea	domain	0.23	Euryarchaeota	phylum	0.15	Thermoplasmata	class	0.08	Thermoplasmatales	order	0.08	Thermoplasmatales_incertae_sedis	family	0.08	Thermogymnomonas	genus	0.08
OTU_4071_offTarget0	-	Archaea	domain	0.14	Euryarchaeota	phylum	0.08	Methanomicrobia	class	0.08	Methanosarcinales	order	0.07	Methanosarcinaceae	family	0.07	Methanimicrococcus	genus	0.07
OTU_274_offTarget0	-	Archaea	domain	0.22	Diapherotrites	phylum	0.03	Candidatus Iainarchaeum	class	0.03	Candidatus Iainarchaeum	order	0.03	Candidatus Iainarchaeum	family	0.03	Candidatus Iainarchaeum	genus	0.03
OTU_448_offTarget0		Bacteria	domain	0.78	Proteobacteria	phylum	0.26	Gammaproteobacteria	class	0.16	Gammaproteobacteria_incertae_sedis	order	0.07	Candidatus Carsonella	family	0.05	Candidatus Carsonella	genus	0.05
OTU_4737_offTarget0		Bacteria	domain	0.79	Proteobacteria	phylum	0.14	Alphaproteobacteria	class	0.07	Rhodobacterales	order	0.07	Rhodobacteraceae	family	0.07	Paenirhodobacter	genus	0.04
OTU_4762_offTarget0	-	Bacteria	domain	0.69	Actinobacteria	phylum	0.21	Actinobacteria	class	0.21	Coriobacteriales	order	0.14	Coriobacteriaceae	family	0.14	Coriobacterium	genus	0.09
OTU_2042_offTarget0	-	Bacteria	domain	0.9	Bacteroidetes	phylum	0.35	Flavobacteriia	class	0.2	Flavobacteriales	order	0.2	Flavobacteriaceae	family	0.17	Chishuiella	genus	0.02
OTU_3499_offTarget0		Bacteria	domain	0.93	Proteobacteria	phylum	0.46	Gammaproteobacteria	class	0.17	Gammaproteobacteria_incertae_sedis	order	0.11	Candidatus Carsonella	family	0.07	Candidatus Carsonella	genus	0.07
OTU_2639_offTarget0	-	Bacteria	domain	0.86	Bacteroidetes	phylum	0.28	Bacteroidia	class	0.15	Bacteroidales	order	0.15	Porphyromonadaceae	family	0.15	Tannerella	genus	0.15
OTU_1052_offTarget0		Bacteria	domain	0.97	Proteobacteria	phylum	0.24	Deltaproteobacteria	class	0.11	Bdellovibrionales	order	0.05	Pseudobacteriovoracaceae	family	0.04	Pseudobacteriovorax	genus	0.04
OTU_3490_offTarget0	-	Bacteria	domain	0.86	Elusimicrobia	phylum	0.01	Elusimicrobia	class	0.01	Elusimicrobiales	order	0.01	Elusimicrobiaceae	family	0.01	Elusimicrobium	genus	0.01
OTU_1677_offTarget0	-	Archaea	domain	0.28	Crenarchaeota	phylum	0.14	Thermoprotei	class	0.14	Desulfurococcales	order	0.09	Desulfurococcaceae	family	0.09	Sulfophobococcus	genus	0.07
OTU_4633_offTarget0	-	Archaea	domain	0.28	Woesearchaeota	phylum	0.06	Woesearchaeota Incertae Sedis AR20	class	0.05	Woesearchaeota Incertae Sedis AR20	order	0.05	Woesearchaeota Incertae Sedis AR20	family	0.05	Woesearchaeota Incertae Sedis AR20	genus	0.05
OTU_496_offTarget0	-	Bacteria	domain	0.87	Proteobacteria	phylum	0.31	Gammaproteobacteria	class	0.25	Alteromonadales	order	0.09	Alteromonadaceae	family	0.09	Saccharophagus	genus	0.09
OTU_3756_offTarget0	-	Bacteria	domain	0.88	Cyanobacteria/Chloroplast	phylum	0.06	Chloroplast	class	0.06	Chloroplast	order	0.06	Chloroplast	family	0.06	Bangiophyceae	genus	0.05
OTU_2297_offTarget0	-	Bacteria	domain	0.92	Firmicutes	phylum	0.19	Clostridia	class	0.18	Clostridiales	order	0.12	Peptococcaceae 1	family	0.04	Desulfitispora	genus	0.04
OTU_182_offTarget0	-	Bacteria	domain	0.93	Verrucomicrobia	phylum	0.04	Opitutae	class	0.04	Opitutales	order	0.04	Opitutaceae	family	0.04	Opitutus	genus	0.04
OTU_2691_offTarget0		Bacteria	domain	0.92	Proteobacteria	phylum	0.42	Gammaproteobacteria	class	0.31	Gammaproteobacteria_incertae_sedis	order	0.13	Marinicella	family	0.12	Marinicella	genus	0.12
OTU_4674_offTarget0		Bacteria	domain	0.84	Proteobacteria	phylum	0.27	Deltaproteobacteria	class	0.05	Myxococcales	order	0.05	Phaselicystidaceae	family	0.01	Phaselicystis	genus	0.01
OTU_4687_offTarget0		Archaea	domain	0.35	Crenarchaeota	phylum	0.23	Thermoprotei	class	0.23	Thermoproteales	order	0.14	Thermoproteaceae	family	0.1	Thermoproteus	genus	0.09
OTU_4335_offTarget0	-	Bacteria	domain	0.87	Thermotogae	phylum	0.03	Thermotogae	class	0.03	Petrotogales	order	0.03	Petrotogaceae	family	0.03	Defluviitoga	genus	0.03
OTU_300_offTarget0		Bacteria	domain	0.89	Aquificae	phylum	0.11	Aquificae	class	0.11	Aquificales	order	0.11	Aquificaceae	family	0.11	Hydrogenobaculum	genus	0.11
OTU_655_offTarget0		Bacteria	domain	0.86	Bacteroidetes	phylum	0.29	Flavobacteriia	class	0.22	Flavobacteriales	order	0.22	Flavobacteriaceae	family	0.19	Soonwooa	genus	0.02
OTU_2676_offTarget0		Bacteria	domain	0.76	Proteobacteria	phylum	0.38	Gammaproteobacteria	class	0.3	Gammaproteobacteria_incertae_sedis	order	0.3	Candidatus Carsonella	family	0.29	Candidatus Carsonella	genus	0.29
OTU_4328_offTarget0		Bacteria	domain	0.91	Proteobacteria	phylum	0.23	Gammaproteobacteria	class	0.18	Gammaproteobacteria_incertae_sedis	order	0.13	Candidatus Carsonella	family	0.13	Candidatus Carsonella	genus	0.13
OTU_4054_offTarget0		Bacteria	domain	0.82	Proteobacteria	phylum	0.34	Gammaproteobacteria	class	0.12	Pseudomonadales	order	0.06	Moraxellaceae	family	0.06	Faucicola	genus	0.06
OTU_3251_offTarget0		Bacteria	domain	0.79	Firmicutes	phylum	0.18	Clostridia	class	0.14	Clostridiales	order	0.11	Lachnospiraceae	family	0.05	Sporobacterium	genus	0.02
OTU_1981_offTarget0		Bacteria	domain	0.94	Proteobacteria	phylum	0.43	Alphaproteobacteria	class	0.16	Rhodospirillales	order	0.07	Rhodospirillaceae	family	0.07	Magnetospira	genus	0.06
OTU_4505_offTarget0		Archaea	domain	0.32	Euryarchaeota	phylum	0.3	Methanomicrobia	class	0.15	Methanosarcinales	order	0.12	Methanosarcinaceae	family	0.12	Methanimicrococcus	genus	0.09
OTU_2097_offTarget0	-	Bacteria	domain	0.83	Synergistetes	phylum	0.15	Synergistia	class	0.15	Synergistales	order	0.15	Synergistaceae	family	0.15	Aminomonas	genus	0.14
OTU_1990_offTarget0		Archaea	domain	0.14	Crenarchaeota	phylum	0.03	Thermoprotei	class	0.03	Thermoproteales	order	0.03	Thermoproteaceae	family	0.03	Thermocladium	genus	0.03
OTU_2362_offTarget0		Bacteria	domain	0.84	Chloroflexi	phylum	0.23	Chloroflexia	class	0.16	Kallotenuales	order	0.16	Kallotenuaceae	family	0.16	Kallotenue	genus	0.16
OTU_3600_offTarget0	-	Archaea	domain	0.21	Euryarchaeota	phylum	0.16	Halobacteria	class	0.11	Haloferacales	order	0.06	Haloferacaceae	family	0.06	Salinigranum	genus	0.05
OTU_128_offTarget0		Bacteria	domain	0.94	Firmicutes	phylum	0.32	Clostridia	class	0.15	Thermoanaerobacterales	order	0.04	Thermoanaerobacteraceae	family	0.04	Gelria	genus	0.03
OTU_336_offTarget0	-	Bacteria	domain	0.93	Firmicutes	phylum	0.14	Clostridia	class	0.11	Thermoanaerobacterales	order	0.06	Thermodesulfobiaceae	family	0.06	Thermodesulfobium	genus	0.06
OTU_3905_offTarget0		Bacteria	domain	0.96	Proteobacteria	phylum	0.4	Gammaproteobacteria	class	0.3	Gammaproteobacteria_incertae_sedis	order	0.24	Candidatus Carsonella	family	0.23	Candidatus Carsonella	genus	0.23
OTU_3616_offTarget0		Bacteria	domain	0.98	Proteobacteria	phylum	0.3	Gammaproteobacteria	class	0.14	Alteromonadales	order	0.04	Alteromonadaceae	family	0.04	Saccharophagus	genus	0.04
OTU_75_offTarget0	-	Archaea	domain	0.26	Crenarchaeota	phylum	0.13	Thermoprotei	class	0.13	Acidilobales	order	0.07	Caldisphaeraceae	family	0.07	Caldisphaera	genus	0.07
OTU_2721_offTarget0		Bacteria	domain	0.82	Proteobacteria	phylum	0.27	Gammaproteobacteria	class	0.1	Gammaproteobacteria_incertae_sedis	order	0.05	Candidatus Carsonella	family	0.05	Candidatus Carsonella	genus	0.05
OTU_459_offTarget0		Bacteria	domain	0.85	Synergistetes	phylum	0.06	Synergistia	class	0.06	Synergistales	order	0.06	Synergistaceae	family	0.06	Aminomonas	genus	0.03
OTU_2025_offTarget0		Bacteria	domain	0.82	Thermotogae	phylum	0.11	Thermotogae	class	0.11	Petrotogales	order	0.11	Petrotogaceae	family	0.11	Oceanotoga	genus	0.1
OTU_509_offTarget0		Bacteria	domain	0.95	Verrucomicrobia	phylum	0.07	Verrucomicrobiae	class	0.04	Verrucomicrobiales	order	0.04	Verrucomicrobiaceae	family	0.04	Roseimicrobium	genus	0.03
OTU_5117_offTarget0		Bacteria	domain	0.83	Proteobacteria	phylum	0.3	Deltaproteobacteria	class	0.13	Desulfobacterales	order	0.1	Desulfobulbaceae	family	0.06	Desulfofustis	genus	0.06
OTU_163_offTarget0		Bacteria	domain	0.9	Proteobacteria	phylum	0.22	Gammaproteobacteria	class	0.07	Gammaproteobacteria_incertae_sedis	order	0.01	Candidatus Carsonella	family	0.01	Candidatus Carsonella	genus	0.01
OTU_1288_offTarget0	-	Bacteria	domain	0.77	Actinobacteria	phylum	0.13	Actinobacteria	class	0.13	Actinomycetales	order	0.12	Dermacoccaceae	family	0.1	Flexivirga	genus	0.1
OTU_3462_offTarget0	-	Archaea	domain	0.17	Euryarchaeota	phylum	0.11	Methanomicrobia	class	0.08	Methanomicrobiales	order	0.08	Methanomicrobiaceae	family	0.08	Methanomicrobium	genus	0.08
OTU_5024_offTarget0		Bacteria	domain	0.85	Bacteroidetes	phylum	0.24	Cytophagia	class	0.1	Cytophagales	order	0.1	Cytophagaceae	family	0.09	Rudanella	genus	0.04
OTU_4330_offTarget0		Archaea	domain	0.36	Crenarchaeota	phylum	0.22	Thermoprotei	class	0.22	Desulfurococcales	order	0.14	Desulfurococcaceae	family	0.14	Thermosphaera	genus	0.12
OTU_3413_offTarget0		Archaea	domain	0.19	Pacearchaeota	phylum	0.11	Pacearchaeota Incertae Sedis AR13	class	0.11	Pacearchaeota Incertae Sedis AR13	order	0.11	Pacearchaeota Incertae Sedis AR13	family	0.11	Pacearchaeota Incertae Sedis AR13	genus	0.11
OTU_4413_offTarget0		Bacteria	domain	0.8	Planctomycetes	phylum	0.1	Planctomycetia	class	0.1	Planctomycetales	order	0.1	Planctomycetaceae	family	0.1	Schlesneria	genus	0.07
OTU_1266_offTarget0	-	Archaea	domain	0.26	Euryarchaeota	phylum	0.11	Thermoplasmata	class	0.08	Thermoplasmatales	order	0.06	Ferroplasmaceae	family	0.03	Ferroplasma	genus	0.03
OTU_2910_offTarget0	-	Bacteria	domain	0.86	Chlamydiae	phylum	0.09	Chlamydiia	class	0.09	Chlamydiales	order	0.09	Simkaniaceae	family	0.05	Simkania	genus	0.05
OTU_4033_offTarget0	-	Archaea	domain	0.23	Crenarchaeota	phylum	0.14	Thermoprotei	class	0.14	Sulfolobales	order	0.09	Sulfolobaceae	family	0.09	Stygiolobus	genus	0.09
OTU_1928_offTarget0		Bacteria	domain	0.94	Proteobacteria	phylum	0.37	Gammaproteobacteria	class	0.15	Gammaproteobacteria_incertae_sedis	order	0.09	Candidatus Carsonella	family	0.05	Candidatus Carsonella	genus	0.05
OTU_3884_offTarget0		Bacteria	domain	0.94	Proteobacteria	phylum	0.47	Betaproteobacteria	class	0.1	Neisseriales	order	0.08	Neisseriaceae	family	0.08	Amantichitinum	genus	0.07
OTU_3020_offTarget0	-	Bacteria	domain	0.93	Spirochaetes	phylum	0.18	Spirochaetia	class	0.18	Spirochaetales	order	0.18	Spirochaetales_incertae_sedis	family	0.13	Exilispira	genus	0.13
OTU_3146_offTarget0		Archaea	domain	0.2	Woesearchaeota	phylum	0.05	Woesearchaeota Incertae Sedis AR20	class	0.02	Woesearchaeota Incertae Sedis AR20	order	0.02	Woesearchaeota Incertae Sedis AR20	family	0.02	Woesearchaeota Incertae Sedis AR20	genus	0.02
OTU_2887_offTarget0		Archaea	domain	0.42	Crenarchaeota	phylum	0.28	Thermoprotei	class	0.28	Desulfurococcales	order	0.26	Desulfurococcaceae	family	0.19	Sulfophobococcus	genus	0.09
OTU_374_offTarget0		Bacteria	domain	0.78	Aquificae	phylum	0.07	Aquificae	class	0.07	Aquificales	order	0.07	Hydrogenothermaceae	family	0.03	Venenivibrio	genus	0.02
OTU_24_offTarget0		Archaea	domain	0.19	Euryarchaeota	phylum	0.13	Halobacteria	class	0.1	Haloferacales	order	0.03	Haloferacaceae	family	0.03	Salinigranum	genus	0.0
OTU_2838_offTarget0		Bacteria	domain	0.84	Acetothermia	phylum	0.03	Acetothermia_genera_incertae_sedis	class	0.03	Acetothermia_genera_incertae_sedis	order	0.03	Acetothermia_genera_incertae_sedis	family	0.03	Acetothermia_genera_incertae_sedis	genus	0.03
OTU_797_offTarget0		Bacteria	domain	0.79	Firmicutes	phylum	0.22	Clostridia	class	0.18	Clostridiales	order	0.09	Clostridiales_Incertae Sedis III	family	0.06	Caldanaerovirga	genus	0.05
OTU_108_offTarget0		Bacteria	domain	0.86	Thermotogae	phylum	0.15	Thermotogae	class	0.15	Petrotogales	order	0.15	Petrotogaceae	family	0.15	Defluviitoga	genus	0.14
OTU_4174_offTarget0	-	Archaea	domain	0.29	Diapherotrites	phylum	0.04	Candidatus Iainarchaeum	class	0.04	Candidatus Iainarchaeum	order	0.04	Candidatus Iainarchaeum	family	0.04	Candidatus Iainarchaeum	genus	0.04
OTU_342_offTarget0		Archaea	domain	0.4	Crenarchaeota	phylum	0.26	Thermoprotei	class	0.26	Thermoproteales	order	0.22	Thermofilaceae	family	0.11	Thermofilum	genus	0.11
OTU_2845_offTarget0	-	Archaea	domain	0.32	Crenarchaeota	phylum	0.23	Thermoprotei	class	0.23	Thermoproteales	order	0.12	Thermoproteaceae	family	0.12	Caldivirga	genus	0.09
OTU_4275_offTarget0	-	Bacteria	domain	0.83	Deinococcus-Thermus	phylum	0.11	Deinococci	class	0.11	Thermales	order	0.1	Thermaceae	family	0.1	Rhabdothermus	genus	0.06
OTU_1641_offTarget0		Bacteria	domain	0.97	Deferribacteres	phylum	0.13	Deferribacteres	class	0.13	Deferribacterales	order	0.13	Deferribacteraceae	family	0.13	Seleniivibrio	genus	0.09
OTU_3793_offTarget0	-	Bacteria	domain	0.9	Deinococcus-Thermus	phylum	0.05	Deinococci	class	0.05	Thermales	order	0.05	Thermaceae	family	0.05	Marinithermus	genus	0.05
OTU_1645_offTarget0		Bacteria	domain	0.98	Firmicutes	phylum	0.33	Clostridia	class	0.22	Clostridiales	order	0.17	Clostridiaceae 4	family	0.03	Salimesophilobacter	genus	0.01
OTU_4451_offTarget0	-	Archaea	domain	0.35	Euryarchaeota	phylum	0.14	Halobacteria	class	0.05	Haloferacales	order	0.05	Haloferacaceae	family	0.05	Salinigranum	genus	0.05
OTU_2453_offTarget0		Bacteria	domain	0.89	Proteobacteria	phylum	0.35	Gammaproteobacteria	class	0.2	Gammaproteobacteria_incertae_sedis	order	0.11	Candidatus Carsonella	family	0.11	Candidatus Carsonella	genus	0.11
OTU_4056_offTarget0		Archaea	domain	0.16	Parvarchaeota	phylum	0.07	Candidatus Parvarchaeum	class	0.07	Candidatus Parvarchaeum	order	0.07	Candidatus Parvarchaeum	family	0.07	Candidatus Parvarchaeum	genus	0.07
OTU_3210_offTarget0		Bacteria	domain	0.77	Proteobacteria	phylum	0.3	Alphaproteobacteria	class	0.19	Kordiimonadales	order	0.14	Temperatibacteraceae	family	0.14	Temperatibacter	genus	0.14
OTU_568_offTarget0	-	Archaea	domain	0.24	Crenarchaeota	phylum	0.17	Thermoprotei	class	0.17	Acidilobales	order	0.13	Caldisphaeraceae	family	0.13	Caldisphaera	genus	0.13
OTU_644_offTarget0		Bacteria	domain	0.83	Firmicutes	phylum	0.23	Bacilli	class	0.08	Bacillales	order	0.08	Bacillaceae 2	family	0.07	Natribacillus	genus	0.01
OTU_678_offTarget0	-	Archaea	domain	0.14	Woesearchaeota	phylum	0.03	Woesearchaeota Incertae Sedis AR20	class	0.03	Woesearchaeota Incertae Sedis AR20	order	0.03	Woesearchaeota Incertae Sedis AR20	family	0.03	Woesearchaeota Incertae Sedis AR20	genus	0.03
OTU_4405_offTarget0		Bacteria	domain	0.92	Synergistetes	phylum	0.05	Synergistia	class	0.05	Synergistales	order	0.05	Synergistaceae	family	0.05	Aminomonas	genus	0.05
OTU_245_offTarget0	-	Bacteria	domain	0.89	Verrucomicrobia	phylum	0.12	Spartobacteria	class	0.09	Terrimicrobium	order	0.09	Terrimicrobium	family	0.09	Terrimicrobium	genus	0.09
OTU_3624_offTarget0		Archaea	domain	0.25	Parvarchaeota	phylum	0.12	Candidatus Parvarchaeum	class	0.12	Candidatus Parvarchaeum	order	0.12	Candidatus Parvarchaeum	family	0.12	Candidatus Parvarchaeum	genus	0.12
OTU_2953_offTarget0	-	Bacteria	domain	0.78	Acetothermia	phylum	0.06	Acetothermia_genera_incertae_sedis	class	0.06	Acetothermia_genera_incertae_sedis	order	0.06	Acetothermia_genera_incertae_sedis	family	0.06	Acetothermia_genera_incertae_sedis	genus	0.06
OTU_986_offTarget0	-	Archaea	domain	0.13	Woesearchaeota	phylum	0.05	Woesearchaeota Incertae Sedis AR15	class	0.05	Woesearchaeota Incertae Sedis AR15	order	0.05	Woesearchaeota Incertae Sedis AR15	family	0.05	Woesearchaeota Incertae Sedis AR15	genus	0.05
OTU_2946_offTarget0		Bacteria	domain	0.79	Bacteroidetes	phylum	0.02	Flavobacteriia	class	0.01	Flavobacteriales	order	0.01	Flavobacteriaceae	family	0.01	Pricia	genus	0.0
OTU_4756_offTarget0	-	Bacteria	domain	0.91	Chlamydiae	phylum	0.16	Chlamydiia	class	0.16	Chlamydiales	order	0.16	Parachlamydiaceae	family	0.16	Parachlamydia	genus	0.16
OTU_910_offTarget0		Bacteria	domain	0.81	Lentisphaerae	phylum	0.03	Oligosphaeria	class	0.02	Oligosphaerales	order	0.02	Oligosphaeraceae	family	0.02	Oligosphaera	genus	0.02
OTU_2125_offTarget0	-	Bacteria	domain	0.88	Chrysiogenetes	phylum	0.01	Chrysiogenetes	class	0.01	Chrysiogenales	order	0.01	Chrysiogenaceae	family	0.01	Chrysiogenes	genus	0.01
OTU_4329_offTarget0	-	Bacteria	domain	0.87	Proteobacteria	phylum	0.41	Gammaproteobacteria	class	0.24	Gammaproteobacteria_incertae_sedis	order	0.09	Sedimenticola	family	0.04	Sedimenticola	genus	0.04
OTU_1069_offTarget0	-	Bacteria	domain	0.85	Firmicutes	phylum	0.15	Clostridia	class	0.09	Clostridiales	order	0.09	Lachnospiraceae	family	0.09	Robinsoniella	genus	0.08
OTU_571_offTarget0		Bacteria	domain	0.86	Bacteroidetes	phylum	0.17	Sphingobacteriia	class	0.08	Sphingobacteriales	order	0.08	Chitinophagaceae	family	0.04	Hydrobacter	genus	0.01
OTU_3551_offTarget0		Archaea	domain	0.35	Euryarchaeota	phylum	0.14	Methanopyri	class	0.12	Methanopyrales	order	0.12	Methanopyraceae	family	0.12	Methanopyrus	genus	0.12
OTU_1855_offTarget0		Archaea	domain	0.17	Pacearchaeota	phylum	0.03	Pacearchaeota Incertae Sedis AR13	class	0.03	Pacearchaeota Incertae Sedis AR13	order	0.03	Pacearchaeota Incertae Sedis AR13	family	0.03	Pacearchaeota Incertae Sedis AR13	genus	0.03
OTU_3597_offTarget0		Archaea	domain	0.17	Woesearchaeota	phylum	0.05	Woesearchaeota Incertae Sedis AR18	class	0.03	Woesearchaeota Incertae Sedis AR18	order	0.03	Woesearchaeota Incertae Sedis AR18	family	0.03	Woesearchaeota Incertae Sedis AR18	genus	0.03
OTU_2877_offTarget0	-	Bacteria	domain	0.84	Firmicutes	phylum	0.25	Bacilli	class	0.06	Bacillales	order	0.05	Thermoactinomycetaceae 1	family	0.04	Geothermomicrobium	genus	0.03
OTU_3505_offTarget0	-	Bacteria	domain	0.93	Actinobacteria	phylum	0.19	Actinobacteria	class	0.18	Actinomycetales	order	0.18	Actinomycetaceae	family	0.06	Varibaculum	genus	0.04
OTU_2815_offTarget0	-	Bacteria	domain	0.71	Aquificae	phylum	0.09	Aquificae	class	0.09	Aquificales	order	0.09	Aquificaceae	family	0.09	Aquifex	genus	0.08
OTU_2473_offTarget0		Bacteria	domain	0.86	Firmicutes	phylum	0.21	Negativicutes	class	0.08	Selenomonadales	order	0.08	Veillonellaceae	family	0.08	Schwartzia	genus	0.06
OTU_1698_offTarget0	-	Bacteria	domain	0.96	Planctomycetes	phylum	0.16	Planctomycetia	class	0.14	Candidatus Brocadiales	order	0.14	Candidatus Brocadiaceae	family	0.14	Candidatus Anammoxoglobus	genus	0.14
OTU_3295_offTarget0		Bacteria	domain	0.98	Aquificae	phylum	0.17	Aquificae	class	0.17	Aquificales	order	0.17	Hydrogenothermaceae	family	0.16	Venenivibrio	genus	0.1
OTU_2161_offTarget0	-	Bacteria	domain	0.97	Proteobacteria	phylum	0.19	Deltaproteobacteria	class	0.07	Bdellovibrionales	order	0.05	Pseudobacteriovoracaceae	family	0.05	Pseudobacteriovorax	genus	0.05
OTU_809_offTarget0	-	Bacteria	domain	0.94	Firmicutes	phylum	0.21	Negativicutes	class	0.09	Selenomonadales	order	0.09	Acidaminococcaceae	family	0.08	Succinispira	genus	0.08
OTU_2026_offTarget0	-	Bacteria	domain	0.96	Marinimicrobia	phylum	0.06	Marinimicrobia_genera_incertae_sedis	class	0.06	Marinimicrobia_genera_incertae_sedis	order	0.06	Marinimicrobia_genera_incertae_sedis	family	0.06	Marinimicrobia_genera_incertae_sedis	genus	0.06
OTU_3965_offTarget0		Bacteria	domain	0.91	Proteobacteria	phylum	0.18	Oligoflexia	class	0.04	Oligoflexales	order	0.04	Oligoflexaceae	family	0.04	Oligoflexus	genus	0.04
OTU_4630_offTarget0	-	Archaea	domain	0.17	Pacearchaeota	phylum	0.07	Pacearchaeota Incertae Sedis AR13	class	0.07	Pacearchaeota Incertae Sedis AR13	order	0.07	Pacearchaeota Incertae Sedis AR13	family	0.07	Pacearchaeota Incertae Sedis AR13	genus	0.07
OTU_417_offTarget0	-	Bacteria	domain	0.91	Bacteroidetes	phylum	0.27	Flavobacteriia	class	0.19	Flavobacteriales	order	0.19	Flavobacteriaceae	family	0.19	Eudoraea	genus	0.06
OTU_1523_offTarget0	-	Bacteria	domain	0.8	Proteobacteria	phylum	0.25	Deltaproteobacteria	class	0.05	Desulfobacterales	order	0.03	Desulfobacteraceae	family	0.03	Desulforegula	genus	0.02
OTU_2207_offTarget0	-	Bacteria	domain	0.89	Proteobacteria	phylum	0.27	Gammaproteobacteria	class	0.17	Gammaproteobacteria_incertae_sedis	order	0.09	Candidatus Carsonella	family	0.08	Candidatus Carsonella	genus	0.08
OTU_495_offTarget0		Bacteria	domain	0.75	Synergistetes	phylum	0.08	Synergistia	class	0.08	Synergistales	order	0.08	Synergistaceae	family	0.08	Aminiphilus	genus	0.07
OTU_2489_offTarget0		Bacteria	domain	0.99	Planctomycetes	phylum	0.16	Planctomycetia	class	0.16	Candidatus Brocadiales	order	0.1	Candidatus Brocadiaceae	family	0.1	Candidatus Anammoxoglobus	genus	0.09
OTU_3893_offTarget0	-	Bacteria	domain	0.75	Proteobacteria	phylum	0.25	Gammaproteobacteria	class	0.2	Aeromonadales	order	0.09	Succinivibrionaceae	family	0.09	Succinivibrio	genus	0.09
OTU_84_offTarget0		Bacteria	domain	0.87	Deinococcus-Thermus	phylum	0.1	Deinococci	class	0.1	Thermales	order	0.1	Thermaceae	family	0.1	Vulcanithermus	genus	0.08
OTU_895_offTarget0		Bacteria	domain	0.84	Thermotogae	phylum	0.02	Thermotogae	class	0.02	Petrotogales	order	0.02	Petrotogaceae	family	0.02	Defluviitoga	genus	0.01
OTU_4025_offTarget0	-	Bacteria	domain	0.89	Bacteroidetes	phylum	0.15	Sphingobacteriia	class	0.07	Sphingobacteriales	order	0.07	Chitinophagaceae	family	0.07	Asinibacterium	genus	0.02
OTU_3757_offTarget0		Bacteria	domain	0.89	Proteobacteria	phylum	0.46	Deltaproteobacteria	class	0.19	Desulfobacterales	order	0.04	Desulfobacteraceae	family	0.03	Desulfatirhabdium	genus	0.03
OTU_71_offTarget0	-	Archaea	domain	0.21	Crenarchaeota	phylum	0.2	Thermoprotei	class	0.2	Desulfurococcales	order	0.13	Desulfurococcaceae	family	0.12	Thermosphaera	genus	0.11
OTU_2689_offTarget0		Bacteria	domain	0.86	Bacteroidetes	phylum	0.18	Cytophagia	class	0.11	Cytophagales	order	0.11	Flammeovirgaceae	family	0.03	Nafulsella	genus	0.02
OTU_3471_offTarget0	-	Archaea	domain	0.36	Crenarchaeota	phylum	0.18	Thermoprotei	class	0.18	Sulfolobales	order	0.11	Sulfolobaceae	family	0.11	Stygiolobus	genus	0.07
OTU_4202_offTarget0		Bacteria	domain	0.94	Firmicutes	phylum	0.27	Erysipelotrichia	class	0.03	Erysipelotrichales	order	0.03	Erysipelotrichaceae	family	0.03	Catenibacterium	genus	0.01
OTU_4178_offTarget0		Archaea	domain	0.17	Euryarchaeota	phylum	0.07	Thermoplasmata	class	0.06	Thermoplasmatales	order	0.06	Thermoplasmatales_incertae_sedis	family	0.05	Thermogymnomonas	genus	0.05
OTU_3771_offTarget0	-	Bacteria	domain	0.92	Firmicutes	phylum	0.24	Erysipelotrichia	class	0.06	Erysipelotrichales	order	0.06	Erysipelotrichaceae	family	0.06	Allobaculum	genus	0.02
OTU_469_offTarget0		Archaea	domain	0.22	Euryarchaeota	phylum	0.18	Methanomicrobia	class	0.14	Methanomicrobiales	order	0.13	Methanomicrobiaceae	family	0.12	Methanomicrobium	genus	0.12
OTU_2781_offTarget0		Archaea	domain	0.29	Crenarchaeota	phylum	0.25	Thermoprotei	class	0.25	Desulfurococcales	order	0.12	Desulfurococcaceae	family	0.12	Sulfophobococcus	genus	0.06
OTU_2433_offTarget0		Archaea	domain	0.27	Crenarchaeota	phylum	0.2	Thermoprotei	class	0.2	Thermoproteales	order	0.12	Thermoproteaceae	family	0.11	Caldivirga	genus	0.04
OTU_4842_offTarget0		Bacteria	domain	0.92	Proteobacteria	phylum	0.22	Gammaproteobacteria	class	0.09	Pasteurellales	order	0.04	Pasteurellaceae	family	0.04	Seminibacterium	genus	0.04
OTU_3958_offTarget0	-	Bacteria	domain	0.87	Proteobacteria	phylum	0.21	Gammaproteobacteria	class	0.08	Aeromonadales	order	0.02	Succinivibrionaceae	family	0.02	Succinimonas	genus	0.02
OTU_1587_offTarget0		Bacteria	domain	0.66	Chloroflexi	phylum	0.13	Thermoflexia	class	0.04	Thermoflexales	order	0.04	Thermoflexaceae	family	0.04	Thermoflexus	genus	0.04
OTU_115_offTarget0		Bacteria	domain	0.91	Proteobacteria	phylum	0.13	Gammaproteobacteria	class	0.06	Gammaproteobacteria_incertae_sedis	order	0.05	Candidatus Carsonella	family	0.05	Candidatus Carsonella	genus	0.05
OTU_3343_offTarget0	-	Archaea	domain	0.3	Woesearchaeota	phylum	0.16	Woesearchaeota Incertae Sedis AR20	class	0.1	Woesearchaeota Incertae Sedis AR20	order	0.1	Woesearchaeota Incertae Sedis AR20	family	0.1	Woesearchaeota Incertae Sedis AR20	genus	0.1
OTU_1963_offTarget0		Bacteria	domain	0.88	Bacteroidetes	phylum	0.16	Cytophagia	class	0.09	Cytophagales	order	0.09	Flammeovirgaceae	family	0.04	Perexilibacter	genus	0.04
OTU_4847_offTarget0		Archaea	domain	0.16	Woesearchaeota	phylum	0.14	Woesearchaeota Incertae Sedis AR18	class	0.1	Woesearchaeota Incertae Sedis AR18	order	0.1	Woesearchaeota Incertae Sedis AR18	family	0.1	Woesearchaeota Incertae Sedis AR18	genus	0.1
OTU_1359_offTarget0		Bacteria	domain	0.93	Planctomycetes	phylum	0.14	Planctomycetia	class	0.14	Planctomycetales	order	0.13	Planctomycetaceae	family	0.13	Planctomicrobium	genus	0.11
OTU_140_offTarget0	-	Bacteria	domain	0.9	Firmicutes	phylum	0.23	Bacilli	class	0.05	Bacillales	order	0.05	Thermoactinomycetaceae 1	family	0.05	Thermoflavimicrobium	genus	0.05
OTU_2385_offTarget0	-	Bacteria	domain	0.81	Bacteroidetes	phylum	0.19	Cytophagia	class	0.08	Cytophagales	order	0.08	Cytophagaceae	family	0.03	Huanghella	genus	0.02
OTU_5114_offTarget0	-	Bacteria	domain	0.83	Proteobacteria	phylum	0.3	Gammaproteobacteria	class	0.26	Gammaproteobacteria_incertae_sedis	order	0.21	Candidatus Carsonella	family	0.16	Candidatus Carsonella	genus	0.16
OTU_581_offTarget0		Bacteria	domain	0.85	Proteobacteria	phylum	0.42	Gammaproteobacteria	class	0.28	Pseudomonadales	order	0.18	Moraxellaceae	family	0.18	Faucicola	genus	0.18
OTU_116_offTarget0		Bacteria	domain	0.87	Proteobacteria	phylum	0.26	Gammaproteobacteria	class	0.06	Gammaproteobacteria_incertae_sedis	order	0.0	Candidatus Carsonella	family	0.0	Candidatus Carsonella	genus	0.0
OTU_3990_offTarget0		Bacteria	domain	0.8	Proteobacteria	phylum	0.21	Gammaproteobacteria	class	0.09	Gammaproteobacteria_incertae_sedis	order	0.08	Candidatus Carsonella	family	0.06	Candidatus Carsonella	genus	0.06
OTU_5045_offTarget0		Bacteria	domain	0.87	Proteobacteria	phylum	0.21	Deltaproteobacteria	class	0.07	Myxococcales	order	0.05	Polyangiaceae	family	0.05	Byssovorax	genus	0.03
OTU_646_offTarget0		Archaea	domain	0.27	Crenarchaeota	phylum	0.14	Thermoprotei	class	0.14	Desulfurococcales	order	0.11	Desulfurococcaceae	family	0.11	Thermodiscus	genus	0.1
OTU_626_offTarget0		Bacteria	domain	0.88	Cyanobacteria/Chloroplast	phylum	0.09	Chloroplast	class	0.09	Chloroplast	order	0.09	Chloroplast	family	0.09	Chlorarachniophyceae	genus	0.09
OTU_96_offTarget0	-	Archaea	domain	0.16	Woesearchaeota	phylum	0.09	Woesearchaeota Incertae Sedis AR17	class	0.08	Woesearchaeota Incertae Sedis AR17	order	0.08	Woesearchaeota Incertae Sedis AR17	family	0.08	Woesearchaeota Incertae Sedis AR17	genus	0.08
OTU_1461_offTarget0	-	Bacteria	domain	0.92	Proteobacteria	phylum	0.34	Gammaproteobacteria	class	0.22	Alteromonadales	order	0.07	Echinimonas	family	0.07	Echinimonas	genus	0.07
OTU_4590_offTarget0		Bacteria	domain	0.85	Verrucomicrobia	phylum	0.06	Verrucomicrobiae	class	0.04	Verrucomicrobiales	order	0.04	Verrucomicrobiaceae	family	0.04	Brevifollis	genus	0.03
OTU_1476_offTarget0		Archaea	domain	0.19	Euryarchaeota	phylum	0.13	Thermoplasmata	class	0.05	Methanomassiliicoccales	order	0.04	Methanomassiliicoccaceae	family	0.04	Methanomassiliicoccus	genus	0.04
OTU_262_offTarget0		Archaea	domain	0.39	Pacearchaeota	phylum	0.24	Pacearchaeota Incertae Sedis AR13	class	0.24	Pacearchaeota Incertae Sedis AR13	order	0.24	Pacearchaeota Incertae Sedis AR13	family	0.24	Pacearchaeota Incertae Sedis AR13	genus	0.24
OTU_1410_offTarget0	-	Archaea	domain	0.19	Euryarchaeota	phylum	0.16	Thermoplasmata	class	0.09	Thermoplasmatales	order	0.04	Ferroplasmaceae	family	0.03	Ferroplasma	genus	0.03
OTU_2881_offTarget0		Bacteria	domain	0.78	Aquificae	phylum	0.14	Aquificae	class	0.14	Aquificales	order	0.14	Hydrogenothermaceae	family	0.05	Venenivibrio	genus	0.04
OTU_4281_offTarget0	-	Archaea	domain	0.11	Euryarchaeota	phylum	0.06	Thermoplasmata	class	0.05	Methanomassiliicoccales	order	0.05	Methanomassiliicoccaceae	family	0.05	Methanomassiliicoccus	genus	0.05
OTU_3863_offTarget0		Archaea	domain	0.33	Euryarchaeota	phylum	0.26	Methanomicrobia	class	0.12	Methanosarcinales	order	0.11	Methanosarcinaceae	family	0.08	Methanosalsum	genus	0.06
OTU_4820_offTarget0		Bacteria	domain	0.92	Proteobacteria	phylum	0.2	Gammaproteobacteria	class	0.13	Methylococcales	order	0.03	Methylococcaceae	family	0.03	Methylovulum	genus	0.03
OTU_1099_offTarget0		Archaea	domain	0.26	Crenarchaeota	phylum	0.21	Thermoprotei	class	0.21	Desulfurococcales	order	0.12	Desulfurococcaceae	family	0.12	Sulfophobococcus	genus	0.07
OTU_1318_offTarget0		Bacteria	domain	0.69	Candidatus Calescamantes	phylum	0.06	Candidatus Calescibacterium	class	0.06	Candidatus Calescibacterium	order	0.06	Candidatus Calescibacterium	family	0.06	Candidatus Calescibacterium	genus	0.06
OTU_3709_offTarget0		Bacteria	domain	0.8	Lentisphaerae	phylum	0.07	Oligosphaeria	class	0.07	Oligosphaerales	order	0.07	Oligosphaeraceae	family	0.07	Oligosphaera	genus	0.07
OTU_4584_offTarget0	-	Archaea	domain	0.26	Crenarchaeota	phylum	0.13	Thermoprotei	class	0.13	Acidilobales	order	0.05	Caldisphaeraceae	family	0.05	Caldisphaera	genus	0.05
OTU_675_offTarget0	-	Bacteria	domain	0.83	Proteobacteria	phylum	0.18	Gammaproteobacteria	class	0.06	Aeromonadales	order	0.01	Succinivibrionaceae	family	0.01	Succinimonas	genus	0.01
OTU_1277_offTarget0		Bacteria	domain	0.78	Chloroflexi	phylum	0.09	Thermomicrobia	class	0.09	Thermomicrobiales	order	0.09	Thermomicrobiaceae	family	0.09	Thermorudis	genus	0.07
OTU_689_offTarget0	-	Bacteria	domain	0.98	Proteobacteria	phylum	0.37	Gammaproteobacteria	class	0.23	Gammaproteobacteria_incertae_sedis	order	0.11	Candidatus Carsonella	family	0.1	Candidatus Carsonella	genus	0.1
OTU_1666_offTarget0	-	Bacteria	domain	0.88	Firmicutes	phylum	0.36	Negativicutes	class	0.02	Selenomonadales	order	0.02	Veillonellaceae	family	0.02	Allisonella	genus	0.02
OTU_418_offTarget0		Bacteria	domain	0.89	Actinobacteria	phylum	0.12	Actinobacteria	class	0.12	Actinomycetales	order	0.12	Actinomycetaceae	family	0.12	Varibaculum	genus	0.12
OTU_1217_offTarget0		Bacteria	domain	0.95	Planctomycetes	phylum	0.13	Planctomycetia	class	0.13	Planctomycetales	order	0.13	Planctomycetaceae	family	0.13	Rubinisphaera	genus	0.05
OTU_2843_offTarget0	-	Bacteria	domain	0.83	Acidobacteria	phylum	0.15	Acidobacteria_Gp4	class	0.14	Blastocatella	order	0.14	Blastocatella	family	0.14	Blastocatella	genus	0.14
OTU_3923_offTarget0		Bacteria	domain	0.87	Firmicutes	phylum	0.38	Clostridia	class	0.23	Clostridiales	order	0.23	Clostridiaceae 2	family	0.09	Anaerovirgula	genus	0.09
OTU_3663_offTarget0		Bacteria	domain	0.93	Planctomycetes	phylum	0.07	Planctomycetia	class	0.07	Planctomycetales	order	0.06	Planctomycetaceae	family	0.06	Zavarzinella	genus	0.06
OTU_4676_offTarget0		Bacteria	domain	0.66	Proteobacteria	phylum	0.19	Betaproteobacteria	class	0.04	Neisseriales	order	0.03	Neisseriaceae	family	0.03	Stenoxybacter	genus	0.03
OTU_4083_offTarget0		Archaea	domain	0.24	Pacearchaeota	phylum	0.13	Pacearchaeota Incertae Sedis AR13	class	0.13	Pacearchaeota Incertae Sedis AR13	order	0.13	Pacearchaeota Incertae Sedis AR13	family	0.13	Pacearchaeota Incertae Sedis AR13	genus	0.13
OTU_2533_offTarget0		Bacteria	domain	0.97	Firmicutes	phylum	0.32	Clostridia	class	0.26	Clostridiales	order	0.18	Clostridiaceae 4	family	0.05	Thermotalea	genus	0.05
OTU_4833_offTarget0		Bacteria	domain	0.92	Bacteroidetes	phylum	0.2	Cytophagia	class	0.07	Cytophagales	order	0.07	Cytophagaceae	family	0.07	Rhodocytophaga	genus	0.04
OTU_3328_offTarget0		Bacteria	domain	0.97	Bacteroidetes	phylum	0.29	Sphingobacteriia	class	0.25	Sphingobacteriales	order	0.25	Chitinophagaceae	family	0.25	Parafilimonas	genus	0.24
OTU_1229_offTarget0	-	Archaea	domain	0.2	Crenarchaeota	phylum	0.16	Thermoprotei	class	0.16	Thermoproteales	order	0.1	Thermofilaceae	family	0.08	Thermofilum	genus	0.08
OTU_1982_offTarget0	-	Bacteria	domain	0.87	Proteobacteria	phylum	0.34	Gammaproteobacteria	class	0.17	Pseudomonadales	order	0.06	Moraxellaceae	family	0.03	Enhydrobacter	genus	0.01
OTU_1001_offTarget0		Archaea	domain	0.24	Pacearchaeota	phylum	0.07	Pacearchaeota Incertae Sedis AR13	class	0.07	Pacearchaeota Incertae Sedis AR13	order	0.07	Pacearchaeota Incertae Sedis AR13	family	0.07	Pacearchaeota Incertae Sedis AR13	genus	0.07
OTU_3346_offTarget0		Archaea	domain	0.21	Crenarchaeota	phylum	0.15	Thermoprotei	class	0.15	Thermoproteales	order	0.15	Thermoproteaceae	family	0.15	Caldivirga	genus	0.15
OTU_72_offTarget0	-	Bacteria	domain	0.74	Proteobacteria	phylum	0.31	Deltaproteobacteria	class	0.1	Deltaproteobacteria_incertae_sedis	order	0.05	Deferrisoma	family	0.05	Deferrisoma	genus	0.05
OTU_2803_offTarget0		Archaea	domain	0.23	Crenarchaeota	phylum	0.15	Thermoprotei	class	0.15	Sulfolobales	order	0.13	Sulfolobaceae	family	0.13	Stygiolobus	genus	0.09
OTU_903_offTarget0		Bacteria	domain	0.8	Actinobacteria	phylum	0.2	Actinobacteria	class	0.18	Coriobacteriales	order	0.12	Coriobacteriaceae	family	0.12	Denitrobacterium	genus	0.11
OTU_2357_offTarget0		Bacteria	domain	0.82	Deferribacteres	phylum	0.06	Deferribacteres	class	0.06	Deferribacterales	order	0.06	Deferribacteraceae	family	0.06	Mucispirillum	genus	0.05
OTU_340_offTarget0		Bacteria	domain	0.89	Fibrobacteres	phylum	0.07	Chitinivibrionia	class	0.07	Chitinivibrionales	order	0.07	Chitinivibrionaceae	family	0.07	Chitinivibrio	genus	0.07
OTU_2053_offTarget0		Bacteria	domain	0.85	Planctomycetes	phylum	0.22	Planctomycetia	class	0.22	Planctomycetales	order	0.22	Planctomycetaceae	family	0.22	Rubinisphaera	genus	0.2
OTU_2611_offTarget0	-	Archaea	domain	0.12	Woesearchaeota	phylum	0.03	Woesearchaeota Incertae Sedis AR20	class	0.03	Woesearchaeota Incertae Sedis AR20	order	0.03	Woesearchaeota Incertae Sedis AR20	family	0.03	Woesearchaeota Incertae Sedis AR20	genus	0.03
OTU_2082_offTarget0		Bacteria	domain	0.88	Proteobacteria	phylum	0.26	Gammaproteobacteria	class	0.12	Gammaproteobacteria_incertae_sedis	order	0.02	Candidatus Carsonella	family	0.02	Candidatus Carsonella	genus	0.02
OTU_820_offTarget0		Bacteria	domain	0.95	Planctomycetes	phylum	0.3	Planctomycetia	class	0.29	Planctomycetales	order	0.28	Planctomycetaceae	family	0.28	Gemmata	genus	0.17
OTU_1041_offTarget0		Bacteria	domain	0.93	Planctomycetes	phylum	0.12	Planctomycetia	class	0.12	Planctomycetales	order	0.12	Planctomycetaceae	family	0.12	Gimesia	genus	0.05
OTU_174_offTarget0		Bacteria	domain	0.91	Firmicutes	phylum	0.28	Clostridia	class	0.2	Clostridiales	order	0.15	Eubacteriaceae	family	0.02	Anaerofustis	genus	0.02
OTU_1578_offTarget0		Archaea	domain	0.33	Crenarchaeota	phylum	0.17	Thermoprotei	class	0.17	Thermoproteales	order	0.14	Thermoproteaceae	family	0.11	Thermocladium	genus	0.11
OTU_829_offTarget0		Bacteria	domain	0.86	Verrucomicrobia	phylum	0.17	Opitutae	class	0.15	Opitutales	order	0.08	Opitutaceae	family	0.08	Opitutus	genus	0.04
OTU_4122_offTarget0		Bacteria	domain	0.78	Proteobacteria	phylum	0.31	Gammaproteobacteria	class	0.2	Gammaproteobacteria_incertae_sedis	order	0.1	Candidatus Carsonella	family	0.1	Candidatus Carsonella	genus	0.1
OTU_296_offTarget0		Archaea	domain	0.34	Euryarchaeota	phylum	0.26	Archaeoglobi	class	0.03	Archaeoglobales	order	0.03	Archaeoglobaceae	family	0.03	Ferroglobus	genus	0.03
OTU_3525_offTarget0		Bacteria	domain	0.85	Firmicutes	phylum	0.35	Clostridia	class	0.23	Halanaerobiales	order	0.08	Halobacteroidaceae	family	0.07	Fuchsiella	genus	0.04
OTU_3102_offTarget0	-	Archaea	domain	0.29	Crenarchaeota	phylum	0.28	Thermoprotei	class	0.28	Thermoproteales	order	0.15	Thermoproteaceae	family	0.11	Caldivirga	genus	0.05
OTU_683_offTarget0	-	Bacteria	domain	0.89	Fusobacteria	phylum	0.07	Fusobacteriia	class	0.07	Fusobacteriales	order	0.07	Leptotrichiaceae	family	0.07	Sneathia	genus	0.07
OTU_916_offTarget0		Bacteria	domain	0.89	Planctomycetes	phylum	0.04	Planctomycetia	class	0.04	Candidatus Brocadiales	order	0.03	Candidatus Brocadiaceae	family	0.03	Candidatus Scalindua	genus	0.03
OTU_5052_offTarget0		Archaea	domain	0.25	Euryarchaeota	phylum	0.17	Methanomicrobia	class	0.1	Methanosarcinales	order	0.08	Methermicoccaceae	family	0.08	Methermicoccus	genus	0.08
OTU_4124_offTarget0		Archaea	domain	0.21	Crenarchaeota	phylum	0.14	Thermoprotei	class	0.14	Desulfurococcales	order	0.08	Desulfurococcaceae	family	0.07	Sulfophobococcus	genus	0.05
OTU_1295_offTarget0	-	Bacteria	domain	0.9	Firmicutes	phylum	0.25	Clostridia	class	0.15	Clostridiales	order	0.12	Clostridiaceae 4	family	0.02	Caminicella	genus	0.01
OTU_1696_offTarget0	-	Archaea	domain	0.29	Euryarchaeota	phylum	0.16	Halobacteria	class	0.14	Halobacteriales	order	0.13	Halobacteriaceae	family	0.13	Salinirubrum	genus	0.03
OTU_3705_offTarget0	-	Archaea	domain	0.28	Euryarchaeota	phylum	0.09	Methanomicrobia	class	0.09	Methanosarcinales	order	0.09	Methanosarcinaceae	family	0.06	Methanosalsum	genus	0.06
OTU_1394_offTarget0		Bacteria	domain	0.7	Firmicutes	phylum	0.35	Erysipelotrichia	class	0.08	Erysipelotrichales	order	0.08	Erysipelotrichaceae	family	0.08	Coprobacillus	genus	0.08
OTU_1733_offTarget0	-	Archaea	domain	0.18	Euryarchaeota	phylum	0.14	Thermoplasmata	class	0.06	Thermoplasmatales	order	0.06	Ferroplasmaceae	family	0.06	Ferroplasma	genus	0.06
OTU_3839_offTarget0		Bacteria	domain	0.85	Bacteroidetes	phylum	0.18	Sphingobacteriia	class	0.05	Sphingobacteriales	order	0.05	Chitinophagaceae	family	0.05	Heliimonas	genus	0.02
OTU_2130_offTarget0		Bacteria	domain	0.93	Proteobacteria	phylum	0.4	Gammaproteobacteria	class	0.19	Aeromonadales	order	0.1	Succinivibrionaceae	family	0.1	Succinivibrio	genus	0.07
OTU_2075_offTarget0		Archaea	domain	0.29	Crenarchaeota	phylum	0.15	Thermoprotei	class	0.15	Sulfolobales	order	0.06	Sulfolobaceae	family	0.06	Sulfurisphaera	genus	0.06
OTU_2852_offTarget0		Archaea	domain	0.15	Woesearchaeota	phylum	0.05	Woesearchaeota Incertae Sedis AR17	class	0.04	Woesearchaeota Incertae Sedis AR17	order	0.04	Woesearchaeota Incertae Sedis AR17	family	0.04	Woesearchaeota Incertae Sedis AR17	genus	0.04
OTU_239_offTarget0	-	Archaea	domain	0.35	Pacearchaeota	phylum	0.09	Pacearchaeota Incertae Sedis AR13	class	0.09	Pacearchaeota Incertae Sedis AR13	order	0.09	Pacearchaeota Incertae Sedis AR13	family	0.09	Pacearchaeota Incertae Sedis AR13	genus	0.09
OTU_4260_offTarget0		Bacteria	domain	0.88	Bacteroidetes	phylum	0.25	Cytophagia	class	0.18	Cytophagales	order	0.18	Cytophagaceae	family	0.09	Leadbetterella	genus	0.07
OTU_3063_offTarget0		Bacteria	domain	0.91	Chloroflexi	phylum	0.07	Anaerolineae	class	0.06	Anaerolineales	order	0.06	Anaerolineaceae	family	0.06	Longilinea	genus	0.03
OTU_3554_offTarget0	-	Bacteria	domain	0.95	Proteobacteria	phylum	0.28	Alphaproteobacteria	class	0.07	Rhodospirillales	order	0.07	Rhodospirillaceae	family	0.07	Tistlia	genus	0.07
OTU_2663_offTarget0	-	Bacteria	domain	0.91	Proteobacteria	phylum	0.31	Alphaproteobacteria	class	0.09	SAR11	order	0.03	SAR11	family	0.03	Candidatus Pelagibacter	genus	0.03
OTU_4463_offTarget0	-	Archaea	domain	0.13	Woesearchaeota	phylum	0.07	Woesearchaeota Incertae Sedis AR20	class	0.04	Woesearchaeota Incertae Sedis AR20	order	0.04	Woesearchaeota Incertae Sedis AR20	family	0.04	Woesearchaeota Incertae Sedis AR20	genus	0.04
OTU_3175_offTarget0		Bacteria	domain	0.91	Proteobacteria	phylum	0.31	Deltaproteobacteria	class	0.12	Bdellovibrionales	order	0.09	Bacteriovoracaceae	family	0.09	Peredibacter	genus	0.09
OTU_3896_offTarget0		Bacteria	domain	0.87	Bacteroidetes	phylum	0.21	Cytophagia	class	0.06	Cytophagales	order	0.06	Cytophagaceae	family	0.04	Lacihabitans	genus	0.03
OTU_4583_offTarget0	-	Bacteria	domain	0.94	Actinobacteria	phylum	0.09	Actinobacteria	class	0.09	Actinomycetales	order	0.06	Ruaniaceae	family	0.04	Ruania	genus	0.04
OTU_357_offTarget0		Bacteria	domain	0.91	Cyanobacteria/Chloroplast	phylum	0.03	Chloroplast	class	0.03	Chloroplast	order	0.03	Chloroplast	family	0.03	Chlorarachniophyceae	genus	0.02
OTU_693_offTarget0	-	Bacteria	domain	0.95	Proteobacteria	phylum	0.37	Gammaproteobacteria	class	0.18	Gammaproteobacteria_incertae_sedis	order	0.13	Candidatus Carsonella	family	0.13	Candidatus Carsonella	genus	0.13
OTU_4767_offTarget0	-	Bacteria	domain	0.9	Proteobacteria	phylum	0.27	Gammaproteobacteria	class	0.18	Gammaproteobacteria_incertae_sedis	order	0.12	Candidatus Carsonella	family	0.12	Candidatus Carsonella	genus	0.12
OTU_4394_offTarget0		Archaea	domain	0.11	Crenarchaeota	phylum	0.05	Thermoprotei	class	0.05	Thermoproteales	order	0.04	Thermoproteaceae	family	0.04	Thermocladium	genus	0.03
OTU_3821_offTarget0		Bacteria	domain	0.86	Proteobacteria	phylum	0.35	Gammaproteobacteria	class	0.21	Gammaproteobacteria_incertae_sedis	order	0.15	Candidatus Carsonella	family	0.15	Candidatus Carsonella	genus	0.15
OTU_1490_offTarget0		Bacteria	domain	0.98	Bacteroidetes	phylum	0.3	Bacteroidia	class	0.17	Bacteroidales	order	0.17	Porphyromonadaceae	family	0.15	Microbacter	genus	0.13
OTU_1384_offTarget0	-	Bacteria	domain	0.8	Chloroflexi	phylum	0.04	Anaerolineae	class	0.04	Anaerolineales	order	0.04	Anaerolineaceae	family	0.04	Pelolinea	genus	0.03
OTU_3240_offTarget0	-	Bacteria	domain	0.87	Bacteroidetes	phylum	0.24	Flavobacteriia	class	0.15	Flavobacteriales	order	0.15	Schleiferiaceae	family	0.06	Schleiferia	genus	0.06
OTU_3261_offTarget0		Archaea	domain	0.18	Parvarchaeota	phylum	0.09	Candidatus Parvarchaeum	class	0.09	Candidatus Parvarchaeum	order	0.09	Candidatus Parvarchaeum	family	0.09	Candidatus Parvarchaeum	genus	0.09
OTU_3057_offTarget0	-	Bacteria	domain	0.92	Proteobacteria	phylum	0.4	Gammaproteobacteria	class	0.22	Gammaproteobacteria_incertae_sedis	order	0.11	Candidatus Carsonella	family	0.11	Candidatus Carsonella	genus	0.11
OTU_1196_offTarget0	-	Bacteria	domain	0.73	Firmicutes	phylum	0.14	Negativicutes	class	0.03	Selenomonadales	order	0.03	Acidaminococcaceae	family	0.03	Succiniclasticum	genus	0.02
OTU_530_offTarget0	-	Bacteria	domain	0.92	Chloroflexi	phylum	0.06	Chloroflexia	class	0.06	Kallotenuales	order	0.06	Kallotenuaceae	family	0.06	Kallotenue	genus	0.06
OTU_3974_offTarget0		Bacteria	domain	0.91	Bacteroidetes	phylum	0.32	Flavobacteriia	class	0.21	Flavobacteriales	order	0.21	Flavobacteriaceae	family	0.2	Spongiimonas	genus	0.13
OTU_4769_offTarget0	-	Archaea	domain	0.26	Euryarchaeota	phylum	0.16	Halobacteria	class	0.1	Halobacteriales	order	0.1	Halobacteriaceae	family	0.1	Salinirubrum	genus	0.05
OTU_2216_offTarget0		Bacteria	domain	0.87	Bacteroidetes	phylum	0.22	Flavobacteriia	class	0.16	Flavobacteriales	order	0.16	Flavobacteriaceae	family	0.12	Hoppeia	genus	0.03
OTU_446_offTarget0	-	Bacteria	domain	0.94	Chlamydiae	phylum	0.04	Chlamydiia	class	0.04	Chlamydiales	order	0.04	Parachlamydiaceae	family	0.04	Neochlamydia	genus	0.04
OTU_2259_offTarget0	-	Bacteria	domain	0.86	Proteobacteria	phylum	0.22	Deltaproteobacteria	class	0.07	Bdellovibrionales	order	0.06	Bacteriovoracaceae	family	0.06	Peredibacter	genus	0.06
OTU_5139_offTarget0		Bacteria	domain	0.98	Firmicutes	phylum	0.4	Clostridia	class	0.17	Clostridiales	order	0.17	Ruminococcaceae	family	0.11	Sporobacter	genus	0.09
OTU_593_offTarget0		Bacteria	domain	0.88	Deferribacteres	phylum	0.07	Deferribacteres	class	0.07	Deferribacterales	order	0.07	Deferribacteraceae	family	0.07	Seleniivibrio	genus	0.07
OTU_4846_offTarget0	-	Bacteria	domain	0.91	Spirochaetes	phylum	0.06	Spirochaetia	class	0.06	Spirochaetales	order	0.06	Brevinemataceae	family	0.06	Brevinema	genus	0.06
OTU_2014_offTarget0	-	Archaea	domain	0.14	Euryarchaeota	phylum	0.06	Methanomicrobia	class	0.05	Methanomicrobiales	order	0.02	Methanomicrobiaceae	family	0.02	Methanomicrobium	genus	0.02
OTU_1265_offTarget0	-	Bacteria	domain	0.85	Firmicutes	phylum	0.24	Clostridia	class	0.16	Clostridiales	order	0.11	Clostridiales_Incertae Sedis XII	family	0.0	Guggenheimella	genus	0.0
OTU_3932_offTarget0	-	Archaea	domain	0.33	Woesearchaeota	phylum	0.1	Woesearchaeota Incertae Sedis AR17	class	0.05	Woesearchaeota Incertae Sedis AR17	order	0.05	Woesearchaeota Incertae Sedis AR17	family	0.05	Woesearchaeota Incertae Sedis AR17	genus	0.05
OTU_5088_offTarget0		Bacteria	domain	0.89	Proteobacteria	phylum	0.39	Gammaproteobacteria	class	0.21	Pasteurellales	order	0.11	Pasteurellaceae	family	0.11	Seminibacterium	genus	0.1
OTU_4331_offTarget0		Archaea	domain	0.16	Woesearchaeota	phylum	0.08	Woesearchaeota Incertae Sedis AR16	class	0.06	Woesearchaeota Incertae Sedis AR16	order	0.06	Woesearchaeota Incertae Sedis AR16	family	0.06	Woesearchaeota Incertae Sedis AR16	genus	0.06
OTU_3964_offTarget0	-	Bacteria	domain	0.86	Proteobacteria	phylum	0.2	Gammaproteobacteria	class	0.16	Gammaproteobacteria_incertae_sedis	order	0.11	Candidatus Carsonella	family	0.08	Candidatus Carsonella	genus	0.08
OTU_2367_offTarget0	-	Bacteria	domain	0.84	Deferribacteres	phylum	0.07	Deferribacteres	class	0.07	Deferribacterales	order	0.07	Deferribacteraceae	family	0.07	Seleniivibrio	genus	0.05
OTU_4368_offTarget0		Bacteria	domain	0.92	Actinobacteria	phylum	0.22	Actinobacteria	class	0.22	Acidimicrobiales	order	0.05	Iamiaceae	family	0.05	Aquihabitans	genus	0.05
OTU_3391_offTarget0	-	Bacteria	domain	0.77	Firmicutes	phylum	0.29	Erysipelotrichia	class	0.1	Erysipelotrichales	order	0.1	Erysipelotrichaceae	family	0.1	Coprobacillus	genus	0.09
OTU_156_offTarget0		Bacteria	domain	0.71	Aquificae	phylum	0.1	Aquificae	class	0.1	Aquificales	order	0.1	Aquificaceae	family	0.1	Aquifex	genus	0.1
OTU_2094_offTarget0		Archaea	domain	0.22	Aenigmarchaeota	phylum	0.09	Candidatus Aenigmarchaeum	class	0.09	Candidatus Aenigmarchaeum	order	0.09	Candidatus Aenigmarchaeum	family	0.09	Candidatus Aenigmarchaeum	genus	0.09
OTU_3337_offTarget0		Bacteria	domain	0.87	Proteobacteria	phylum	0.27	Gammaproteobacteria	class	0.12	Gammaproteobacteria_incertae_sedis	order	0.07	Candidatus Carsonella	family	0.05	Candidatus Carsonella	genus	0.05
OTU_2925_offTarget0		Bacteria	domain	0.95	Planctomycetes	phylum	0.18	Planctomycetia	class	0.17	Planctomycetales	order	0.17	Planctomycetaceae	family	0.17	Planctopirus	genus	0.09
OTU_4571_offTarget0	-	Bacteria	domain	0.83	Firmicutes	phylum	0.15	Bacilli	class	0.06	Lactobacillales	order	0.04	Carnobacteriaceae	family	0.04	Atopobacter	genus	0.04
OTU_4752_offTarget0	-	Bacteria	domain	0.88	Planctomycetes	phylum	0.29	Planctomycetia	class	0.29	Planctomycetales	order	0.25	Planctomycetaceae	family	0.25	Schlesneria	genus	0.11
OTU_1202_offTarget0		Bacteria	domain	0.88	Hydrogenedentes	phylum	0.05	Candidatus Hydrogenedens	class	0.05	Candidatus Hydrogenedens	order	0.05	Candidatus Hydrogenedens	family	0.05	Candidatus Hydrogenedens	genus	0.05
OTU_471_offTarget0	-	Bacteria	domain	0.92	Bacteroidetes	phylum	0.43	Flavobacteriia	class	0.23	Flavobacteriales	order	0.23	Flavobacteriaceae	family	0.2	Citreitalea	genus	0.09
OTU_2678_offTarget0		Archaea	domain	0.13	Aenigmarchaeota	phylum	0.06	Candidatus Aenigmarchaeum	class	0.06	Candidatus Aenigmarchaeum	order	0.06	Candidatus Aenigmarchaeum	family	0.06	Candidatus Aenigmarchaeum	genus	0.06
OTU_3123_offTarget0		Bacteria	domain	0.89	Proteobacteria	phylum	0.26	Alphaproteobacteria	class	0.19	Rhodospirillales	order	0.09	Acetobacteraceae	family	0.07	Saccharibacter	genus	0.04
OTU_2796_offTarget0	-	Bacteria	domain	0.89	Bacteroidetes	phylum	0.22	Cytophagia	class	0.1	Cytophagales	order	0.1	Cyclobacteriaceae	family	0.07	Nitritalea	genus	0.04
OTU_3370_offTarget0	-	Bacteria	domain	0.97	Proteobacteria	phylum	0.26	Gammaproteobacteria	class	0.17	Pasteurellales	order	0.12	Pasteurellaceae	family	0.12	Bibersteinia	genus	0.07
OTU_5071_offTarget0		Bacteria	domain	0.88	Bacteroidetes	phylum	0.15	Flavobacteriia	class	0.11	Flavobacteriales	order	0.11	Flavobacteriaceae	family	0.11	Cruoricaptor	genus	0.06
OTU_1844_offTarget0		Bacteria	domain	0.92	Proteobacteria	phylum	0.13	Gammaproteobacteria	class	0.05	Gammaproteobacteria_incertae_sedis	order	0.05	Candidatus Carsonella	family	0.05	Candidatus Carsonella	genus	0.05
OTU_3889_offTarget0		Bacteria	domain	0.9	Proteobacteria	phylum	0.25	Gammaproteobacteria	class	0.15	Gammaproteobacteria_incertae_sedis	order	0.08	Candidatus Carsonella	family	0.08	Candidatus Carsonella	genus	0.08
OTU_3605_offTarget0		Bacteria	domain	0.88	Chlamydiae	phylum	0.15	Chlamydiia	class	0.15	Chlamydiales	order	0.15	Simkaniaceae	family	0.14	Simkania	genus	0.14
OTU_4149_offTarget0	-	Archaea	domain	0.41	Woesearchaeota	phylum	0.38	Woesearchaeota Incertae Sedis AR20	class	0.35	Woesearchaeota Incertae Sedis AR20	order	0.35	Woesearchaeota Incertae Sedis AR20	family	0.35	Woesearchaeota Incertae Sedis AR20	genus	0.35
OTU_3096_offTarget0	-	Bacteria	domain	0.83	Firmicutes	phylum	0.21	Clostridia	class	0.17	Clostridiales	order	0.17	Ruminococcaceae	family	0.11	Pseudoflavonifractor	genus	0.09
OTU_539_offTarget0		Bacteria	domain	0.85	Proteobacteria	phylum	0.42	Deltaproteobacteria	class	0.23	Desulfobacterales	order	0.16	Desulfobulbaceae	family	0.12	Desulfoprunum	genus	0.08
OTU_3894_offTarget0		Archaea	domain	0.22	Crenarchaeota	phylum	0.13	Thermoprotei	class	0.13	Acidilobales	order	0.03	Caldisphaeraceae	family	0.02	Caldisphaera	genus	0.02
OTU_525_offTarget0		Bacteria	domain	0.91	Fusobacteria	phylum	0.06	Fusobacteriia	class	0.06	Fusobacteriales	order	0.06	Leptotrichiaceae	family	0.06	Sneathia	genus	0.06
OTU_2035_offTarget0	-	Bacteria	domain	0.95	Firmicutes	phylum	0.19	Negativicutes	class	0.09	Selenomonadales	order	0.09	Veillonellaceae	family	0.08	Negativicoccus	genus	0.07
OTU_1817_offTarget0		Bacteria	domain	0.89	Marinimicrobia	phylum	0.1	Marinimicrobia_genera_incertae_sedis	class	0.1	Marinimicrobia_genera_incertae_sedis	order	0.1	Marinimicrobia_genera_incertae_sedis	family	0.1	Marinimicrobia_genera_incertae_sedis	genus	0.1
OTU_1771_offTarget0		Bacteria	domain	0.89	Firmicutes	phylum	0.29	Clostridia	class	0.21	Clostridiales	order	0.13	Peptostreptococcaceae	family	0.07	Proteocatella	genus	0.05
OTU_893_offTarget0		Bacteria	domain	0.92	Proteobacteria	phylum	0.27	Gammaproteobacteria	class	0.09	Alteromonadales	order	0.03	Alteromonadales_incertae_sedis	family	0.03	Neiella	genus	0.03
OTU_89_offTarget0		Bacteria	domain	0.81	Acidobacteria	phylum	0.09	Holophagae	class	0.06	Acanthopleuribacterales	order	0.06	Acanthopleuribacteraceae	family	0.06	Acanthopleuribacter	genus	0.06
OTU_4611_offTarget0		Bacteria	domain	0.87	Planctomycetes	phylum	0.08	Planctomycetia	class	0.07	Candidatus Brocadiales	order	0.05	Candidatus Brocadiaceae	family	0.05	Candidatus Anammoxoglobus	genus	0.04
OTU_2622_offTarget0		Bacteria	domain	0.95	Bacteroidetes	phylum	0.15	Sphingobacteriia	class	0.07	Sphingobacteriales	order	0.07	Saprospiraceae	family	0.05	Portibacter	genus	0.05
OTU_4028_offTarget0	-	Bacteria	domain	0.83	Aquificae	phylum	0.14	Aquificae	class	0.14	Aquificales	order	0.14	Aquificaceae	family	0.06	Aquifex	genus	0.05
OTU_1918_offTarget0	-	Archaea	domain	0.36	Euryarchaeota	phylum	0.24	Halobacteria	class	0.14	Halobacteriales	order	0.11	Halobacteriaceae	family	0.11	Halocalculus	genus	0.07
OTU_4042_offTarget0	-	Archaea	domain	0.13	Diapherotrites	phylum	0.07	Candidatus Iainarchaeum	class	0.07	Candidatus Iainarchaeum	order	0.07	Candidatus Iainarchaeum	family	0.07	Candidatus Iainarchaeum	genus	0.07
OTU_5065_offTarget0	-	Bacteria	domain	0.9	Cyanobacteria/Chloroplast	phylum	0.09	Chloroplast	class	0.09	Chloroplast	order	0.09	Chloroplast	family	0.09	Chlorarachniophyceae	genus	0.08
OTU_4903_offTarget0		Bacteria	domain	0.56	Deinococcus-Thermus	phylum	0.14	Deinococci	class	0.14	Thermales	order	0.14	Thermaceae	family	0.14	Rhabdothermus	genus	0.14
OTU_3234_offTarget0	-	Bacteria	domain	0.82	Firmicutes	phylum	0.34	Bacilli	class	0.08	Bacillales	order	0.06	Thermoactinomycetaceae 2	family	0.01	Seinonella	genus	0.01
OTU_1214_offTarget0		Bacteria	domain	0.9	Firmicutes	phylum	0.19	Negativicutes	class	0.03	Selenomonadales	order	0.03	Veillonellaceae	family	0.02	Sporolituus	genus	0.01
OTU_2937_offTarget0	-	Archaea	domain	0.12	Woesearchaeota	phylum	0.07	Woesearchaeota Incertae Sedis AR18	class	0.07	Woesearchaeota Incertae Sedis AR18	order	0.07	Woesearchaeota Incertae Sedis AR18	family	0.07	Woesearchaeota Incertae Sedis AR18	genus	0.07
OTU_4198_offTarget0		Archaea	domain	0.28	Woesearchaeota	phylum	0.13	Woesearchaeota Incertae Sedis AR17	class	0.12	Woesearchaeota Incertae Sedis AR17	order	0.12	Woesearchaeota Incertae Sedis AR17	family	0.12	Woesearchaeota Incertae Sedis AR17	genus	0.12
OTU_1435_offTarget0	-	Archaea	domain	0.21	Parvarchaeota	phylum	0.08	Candidatus Parvarchaeum	class	0.08	Candidatus Parvarchaeum	order	0.08	Candidatus Parvarchaeum	family	0.08	Candidatus Parvarchaeum	genus	0.08
OTU_206_offTarget0	-	Bacteria	domain	0.94	Proteobacteria	phylum	0.3	Gammaproteobacteria	class	0.22	Gammaproteobacteria_incertae_sedis	order	0.19	Candidatus Carsonella	family	0.17	Candidatus Carsonella	genus	0.17
OTU_4379_offTarget0		Archaea	domain	0.24	Euryarchaeota	phylum	0.13	Methanomicrobia	class	0.05	Methanomicrobiales	order	0.03	Methanoregulaceae	family	0.02	Methanosphaerula	genus	0.02
OTU_2485_offTarget0		Archaea	domain	0.24	Crenarchaeota	phylum	0.04	Thermoprotei	class	0.04	Thermoproteales	order	0.04	Thermofilaceae	family	0.02	Thermofilum	genus	0.02
OTU_3179_offTarget0	-	Archaea	domain	0.29	Crenarchaeota	phylum	0.15	Thermoprotei	class	0.15	Acidilobales	order	0.09	Caldisphaeraceae	family	0.09	Caldisphaera	genus	0.09
OTU_1147_offTarget0		Bacteria	domain	0.91	Firmicutes	phylum	0.14	Clostridia	class	0.09	Clostridiales	order	0.09	Lachnospiraceae	family	0.03	Parasporobacterium	genus	0.01
OTU_1313_offTarget0	-	Bacteria	domain	0.91	Cyanobacteria/Chloroplast	phylum	0.09	Chloroplast	class	0.09	Chloroplast	order	0.09	Chloroplast	family	0.09	Chlorarachniophyceae	genus	0.09
OTU_2948_offTarget0		Archaea	domain	0.26	Woesearchaeota	phylum	0.05	Woesearchaeota Incertae Sedis AR17	class	0.04	Woesearchaeota Incertae Sedis AR17	order	0.04	Woesearchaeota Incertae Sedis AR17	family	0.04	Woesearchaeota Incertae Sedis AR17	genus	0.04
OTU_962_offTarget0		Bacteria	domain	0.91	Firmicutes	phylum	0.32	Bacilli	class	0.12	Bacillales	order	0.12	Bacillales_incertae_sedis	family	0.04	Microaerobacter	genus	0.03
OTU_141_offTarget0		Bacteria	domain	0.9	Planctomycetes	phylum	0.07	Planctomycetia	class	0.07	Planctomycetales	order	0.04	Planctomycetaceae	family	0.04	Schlesneria	genus	0.04
OTU_560_offTarget0	-	Bacteria	domain	0.88	Firmicutes	phylum	0.17	Bacilli	class	0.11	Bacillales	order	0.11	Bacillaceae 2	family	0.11	Natribacillus	genus	0.11
OTU_4772_offTarget0	-	Bacteria	domain	0.95	Firmicutes	phylum	0.34	Clostridia	class	0.2	Clostridiales	order	0.19	Peptococcaceae 2	family	0.08	Cryptanaerobacter	genus	0.08
OTU_1816_offTarget0	-	Archaea	domain	0.2	Pacearchaeota	phylum	0.07	Pacearchaeota Incertae Sedis AR13	class	0.07	Pacearchaeota Incertae Sedis AR13	order	0.07	Pacearchaeota Incertae Sedis AR13	family	0.07	Pacearchaeota Incertae Sedis AR13	genus	0.07
OTU_173_offTarget0	-	Archaea	domain	0.3	Crenarchaeota	phylum	0.23	Thermoprotei	class	0.23	Desulfurococcales	order	0.1	Desulfurococcaceae	family	0.1	Sulfophobococcus	genus	0.08
OTU_4321_offTarget0		Archaea	domain	0.28	Diapherotrites	phylum	0.11	Candidatus Iainarchaeum	class	0.11	Candidatus Iainarchaeum	order	0.11	Candidatus Iainarchaeum	family	0.11	Candidatus Iainarchaeum	genus	0.11
OTU_3016_offTarget0		Bacteria	domain	0.94	Proteobacteria	phylum	0.33	Gammaproteobacteria	class	0.17	Gammaproteobacteria_incertae_sedis	order	0.11	Candidatus Carsonella	family	0.11	Candidatus Carsonella	genus	0.11
OTU_4233_offTarget0	-	Bacteria	domain	0.89	Bacteroidetes	phylum	0.21	Sphingobacteriia	class	0.1	Sphingobacteriales	order	0.1	Saprospiraceae	family	0.08	Phaeodactylibacter	genus	0.08
OTU_2064_offTarget0		Bacteria	domain	0.89	Proteobacteria	phylum	0.31	Gammaproteobacteria	class	0.11	Gammaproteobacteria_incertae_sedis	order	0.06	Candidatus Carsonella	family	0.06	Candidatus Carsonella	genus	0.06
OTU_831_offTarget0	-	Bacteria	domain	0.87	Bacteroidetes	phylum	0.24	Flavobacteriia	class	0.14	Flavobacteriales	order	0.14	Schleiferiaceae	family	0.06	Schleiferia	genus	0.06
OTU_1426_offTarget0	-	Bacteria	domain	0.93	Firmicutes	phylum	0.18	Clostridia	class	0.12	Clostridiales	order	0.11	Eubacteriaceae	family	0.08	Alkalibaculum	genus	0.08
OTU_194_offTarget0		Archaea	domain	0.22	Euryarchaeota	phylum	0.18	Thermoplasmata	class	0.06	Thermoplasmatales	order	0.06	Thermoplasmatales_incertae_sedis	family	0.06	Thermogymnomonas	genus	0.06
OTU_4339_offTarget0		Bacteria	domain	0.81	Actinobacteria	phylum	0.13	Actinobacteria	class	0.13	Coriobacteriales	order	0.11	Coriobacteriaceae	family	0.11	Adlercreutzia	genus	0.07
OTU_1206_offTarget0		Bacteria	domain	0.95	Chloroflexi	phylum	0.14	Thermomicrobia	class	0.12	Thermomicrobiales	order	0.08	Thermomicrobiaceae	family	0.08	Thermorudis	genus	0.08
OTU_2711_offTarget0	-	Bacteria	domain	0.95	Proteobacteria	phylum	0.22	Deltaproteobacteria	class	0.08	Bdellovibrionales	order	0.07	Bacteriovoracaceae	family	0.06	Peredibacter	genus	0.05
OTU_2917_offTarget0		Bacteria	domain	0.85	Actinobacteria	phylum	0.1	Actinobacteria	class	0.1	Actinomycetales	order	0.1	Dermacoccaceae	family	0.04	Yimella	genus	0.04
OTU_3611_offTarget0		Bacteria	domain	0.91	Proteobacteria	phylum	0.38	Gammaproteobacteria	class	0.18	Enterobacteriales	order	0.04	Enterobacteriaceae	family	0.04	Arsenophonus	genus	0.04
OTU_3161_offTarget0		Bacteria	domain	0.86	Proteobacteria	phylum	0.26	Gammaproteobacteria	class	0.15	Gammaproteobacteria_incertae_sedis	order	0.07	Candidatus Carsonella	family	0.07	Candidatus Carsonella	genus	0.07
OTU_1360_offTarget0		Archaea	domain	0.14	Pacearchaeota	phylum	0.04	Pacearchaeota Incertae Sedis AR13	class	0.04	Pacearchaeota Incertae Sedis AR13	order	0.04	Pacearchaeota Incertae Sedis AR13	family	0.04	Pacearchaeota Incertae Sedis AR13	genus	0.04
OTU_3112_offTarget0	-	Bacteria	domain	0.89	Firmicutes	phylum	0.3	Erysipelotrichia	class	0.2	Erysipelotrichales	order	0.2	Erysipelotrichaceae	family	0.2	Catenisphaera	genus	0.13
OTU_1534_offTarget0		Bacteria	domain	0.8	Firmicutes	phylum	0.31	Negativicutes	class	0.12	Selenomonadales	order	0.12	Acidaminococcaceae	family	0.1	Succinispira	genus	0.1
OTU_4032_offTarget0	-	Archaea	domain	0.45	Crenarchaeota	phylum	0.39	Thermoprotei	class	0.39	Thermoproteales	order	0.31	Thermoproteaceae	family	0.29	Thermoproteus	genus	0.16
OTU_4432_offTarget0		Bacteria	domain	0.91	Proteobacteria	phylum	0.28	Alphaproteobacteria	class	0.14	Rhodospirillales	order	0.11	Acetobacteraceae	family	0.09	Bombella	genus	0.06
OTU_284_offTarget0	-	Bacteria	domain	0.89	Aquificae	phylum	0.19	Aquificae	class	0.19	Aquificales	order	0.16	Aquificaceae	family	0.13	Hydrogenobaculum	genus	0.12
OTU_2175_offTarget0		Archaea	domain	0.24	Euryarchaeota	phylum	0.21	Methanomicrobia	class	0.17	Methanomicrobiales	order	0.15	Methanoregulaceae	family	0.15	Methanosphaerula	genus	0.15
OTU_1151_offTarget0		Bacteria	domain	0.93	Firmicutes	phylum	0.23	Clostridia	class	0.17	Halanaerobiales	order	0.09	Halobacteroidaceae	family	0.07	Selenihalanaerobacter	genus	0.06
OTU_3550_offTarget0		Bacteria	domain	0.91	Proteobacteria	phylum	0.3	Gammaproteobacteria	class	0.2	Gammaproteobacteria_incertae_sedis	order	0.17	Candidatus Carsonella	family	0.17	Candidatus Carsonella	genus	0.17
OTU_5022_offTarget0		Bacteria	domain	0.85	Chlamydiae	phylum	0.09	Chlamydiia	class	0.09	Chlamydiales	order	0.09	Parachlamydiaceae	family	0.08	Parachlamydia	genus	0.05
OTU_1055_offTarget0		Archaea	domain	0.22	Euryarchaeota	phylum	0.09	Thermoplasmata	class	0.06	Methanomassiliicoccales	order	0.06	Methanomassiliicoccaceae	family	0.06	Methanomassiliicoccus	genus	0.06
OTU_3750_offTarget0		Archaea	domain	0.11	Euryarchaeota	phylum	0.07	Methanomicrobia	class	0.06	Methanosarcinales	order	0.05	Methanosarcinaceae	family	0.05	Methanimicrococcus	genus	0.05
OTU_4608_offTarget0	-	Bacteria	domain	0.79	Bacteroidetes	phylum	0.36	Sphingobacteriia	class	0.23	Sphingobacteriales	order	0.23	Saprospiraceae	family	0.22	Phaeodactylibacter	genus	0.15
OTU_2437_offTarget0		Bacteria	domain	0.94	Proteobacteria	phylum	0.36	Deltaproteobacteria	class	0.21	Bdellovibrionales	order	0.19	Pseudobacteriovoracaceae	family	0.14	Pseudobacteriovorax	genus	0.14
OTU_5028_offTarget0	-	Bacteria	domain	0.9	Proteobacteria	phylum	0.37	Gammaproteobacteria	class	0.19	Gammaproteobacteria_incertae_sedis	order	0.14	Candidatus Carsonella	family	0.14	Candidatus Carsonella	genus	0.14
OTU_3150_offTarget0	-	Archaea	domain	0.32	Euryarchaeota	phylum	0.22	Methanopyri	class	0.08	Methanopyrales	order	0.08	Methanopyraceae	family	0.08	Methanopyrus	genus	0.08
OTU_1268_offTarget0	-	Bacteria	domain	0.94	Proteobacteria	phylum	0.28	Alphaproteobacteria	class	0.04	Rhodobacterales	order	0.01	Rhodobacteraceae	family	0.01	Amylibacter	genus	0.01
OTU_3786_offTarget0	-	Bacteria	domain	0.8	Firmicutes	phylum	0.28	Bacilli	class	0.09	Lactobacillales	order	0.07	Carnobacteriaceae	family	0.07	Dolosigranulum	genus	0.04
OTU_3671_offTarget0	-	Bacteria	domain	0.96	Bacteroidetes	phylum	0.16	Cytophagia	class	0.11	Cytophagales	order	0.11	Cytophagaceae	family	0.1	Fluviimonas	genus	0.08
OTU_354_offTarget0		Bacteria	domain	0.87	Proteobacteria	phylum	0.29	Deltaproteobacteria	class	0.09	Bdellovibrionales	order	0.04	Pseudobacteriovoracaceae	family	0.04	Pseudobacteriovorax	genus	0.04
OTU_2034_offTarget0		Bacteria	domain	0.84	Planctomycetes	phylum	0.14	Planctomycetia	class	0.14	Planctomycetales	order	0.14	Planctomycetaceae	family	0.14	Pirellula	genus	0.09
OTU_3294_offTarget0		Bacteria	domain	0.87	Proteobacteria	phylum	0.34	Gammaproteobacteria	class	0.21	Gammaproteobacteria_incertae_sedis	order	0.08	Candidatus Carsonella	family	0.08	Candidatus Carsonella	genus	0.08
OTU_532_offTarget0		Bacteria	domain	0.86	Firmicutes	phylum	0.29	Erysipelotrichia	class	0.16	Erysipelotrichales	order	0.16	Erysipelotrichaceae	family	0.16	Allobaculum	genus	0.1
OTU_1648_offTarget0		Archaea	domain	0.18	Woesearchaeota	phylum	0.1	Woesearchaeota Incertae Sedis AR18	class	0.09	Woesearchaeota Incertae Sedis AR18	order	0.09	Woesearchaeota Incertae Sedis AR18	family	0.09	Woesearchaeota Incertae Sedis AR18	genus	0.09
OTU_639_offTarget0	-	Bacteria	domain	0.72	Proteobacteria	phylum	0.21	Gammaproteobacteria	class	0.11	Gammaproteobacteria_incertae_sedis	order	0.09	Candidatus Carsonella	family	0.08	Candidatus Carsonella	genus	0.08
OTU_2698_offTarget0	-	Bacteria	domain	0.88	Firmicutes	phylum	0.28	Bacilli	class	0.09	Lactobacillales	order	0.09	Carnobacteriaceae	family	0.08	Jeotgalibaca	genus	0.06
OTU_1188_offTarget0		Bacteria	domain	0.92	Firmicutes	phylum	0.21	Bacilli	class	0.07	Bacillales	order	0.06	Bacillales_incertae_sedis	family	0.05	Desulfuribacillus	genus	0.05
OTU_1820_offTarget0	-	Bacteria	domain	0.87	Proteobacteria	phylum	0.31	Gammaproteobacteria	class	0.26	Alteromonadales	order	0.09	Alteromonadaceae	family	0.09	Saccharophagus	genus	0.09
OTU_126_offTarget0		Bacteria	domain	0.94	Proteobacteria	phylum	0.32	Alphaproteobacteria	class	0.1	Rhodospirillales	order	0.09	Acetobacteraceae	family	0.08	Rubritepida	genus	0.08
OTU_832_offTarget0	-	Bacteria	domain	0.88	Bacteroidetes	phylum	0.16	Bacteroidia	class	0.05	Bacteroidales	order	0.05	Prolixibacteraceae	family	0.03	Mangrovibacterium	genus	0.03
OTU_4736_offTarget0	-	Archaea	domain	0.19	Crenarchaeota	phylum	0.12	Thermoprotei	class	0.12	Desulfurococcales	order	0.07	Desulfurococcaceae	family	0.07	Thermosphaera	genus	0.03
OTU_197_offTarget0		Bacteria	domain	0.89	Firmicutes	phylum	0.14	Clostridia	class	0.09	Clostridiales	order	0.08	Peptococcaceae 1	family	0.04	Desulfitibacter	genus	0.04
OTU_1373_offTarget0		Bacteria	domain	0.78	Bacteroidetes	phylum	0.16	Flavobacteriia	class	0.1	Flavobacteriales	order	0.1	Flavobacteriaceae	family	0.08	Geojedonia	genus	0.01
OTU_572_offTarget0	-	Bacteria	domain	0.87	Planctomycetes	phylum	0.08	Planctomycetia	class	0.08	Candidatus Brocadiales	order	0.08	Candidatus Brocadiaceae	family	0.08	Candidatus Scalindua	genus	0.07
OTU_4093_offTarget0		Bacteria	domain	0.97	Proteobacteria	phylum	0.27	Gammaproteobacteria	class	0.12	Gammaproteobacteria_incertae_sedis	order	0.11	Candidatus Carsonella	family	0.11	Candidatus Carsonella	genus	0.11
OTU_279_offTarget0	-	Bacteria	domain	0.77	Chloroflexi	phylum	0.09	Thermoflexia	class	0.07	Thermoflexales	order	0.07	Thermoflexaceae	family	0.07	Thermoflexus	genus	0.07
OTU_935_offTarget0		Bacteria	domain	0.88	Planctomycetes	phylum	0.16	Planctomycetia	class	0.14	Planctomycetales	order	0.14	Planctomycetaceae	family	0.14	Pirellula	genus	0.09
OTU_535_offTarget0	-	Bacteria	domain	0.91	Firmicutes	phylum	0.28	Negativicutes	class	0.07	Selenomonadales	order	0.07	Veillonellaceae	family	0.07	Anaerospora	genus	0.03
OTU_3736_offTarget0	-	Bacteria	domain	0.82	Firmicutes	phylum	0.3	Clostridia	class	0.23	Clostridiales	order	0.19	Peptococcaceae 1	family	0.04	Desulfitibacter	genus	0.04
OTU_612_offTarget0	-	Bacteria	domain	0.91	Planctomycetes	phylum	0.27	Planctomycetia	class	0.27	Planctomycetales	order	0.24	Planctomycetaceae	family	0.24	Zavarzinella	genus	0.24
OTU_1789_offTarget0		Bacteria	domain	0.94	Omnitrophica	phylum	0.05	Omnitrophica_genera_incertae_sedis	class	0.05	Omnitrophica_genera_incertae_sedis	order	0.05	Omnitrophica_genera_incertae_sedis	family	0.05	Omnitrophica_genera_incertae_sedis	genus	0.05
OTU_2672_offTarget0		Bacteria	domain	0.82	Proteobacteria	phylum	0.26	Gammaproteobacteria	class	0.11	Legionellales	order	0.08	Coxiellaceae	family	0.08	Diplorickettsia	genus	0.08
OTU_4165_offTarget0	-	Archaea	domain	0.12	Euryarchaeota	phylum	0.06	Thermoplasmata	class	0.05	Thermoplasmatales	order	0.04	Ferroplasmaceae	family	0.04	Ferroplasma	genus	0.04
OTU_167_offTarget0	-	Bacteria	domain	0.97	Bacteroidetes	phylum	0.21	Cytophagia	class	0.1	Cytophagales	order	0.1	Cytophagaceae	family	0.09	Rhodocytophaga	genus	0.08
OTU_3288_offTarget0		Bacteria	domain	0.97	Planctomycetes	phylum	0.05	Planctomycetia	class	0.05	Planctomycetales	order	0.05	Planctomycetaceae	family	0.05	Gemmata	genus	0.04
OTU_4530_offTarget0		Bacteria	domain	0.84	Aquificae	phylum	0.03	Aquificae	class	0.03	Desulfurobacteriales	order	0.03	Desulfurobacteriaceae	family	0.03	Phorcysia	genus	0.02
OTU_732_offTarget0		Archaea	domain	0.21	Pacearchaeota	phylum	0.08	Pacearchaeota Incertae Sedis AR13	class	0.08	Pacearchaeota Incertae Sedis AR13	order	0.08	Pacearchaeota Incertae Sedis AR13	family	0.08	Pacearchaeota Incertae Sedis AR13	genus	0.08
OTU_1757_offTarget0		Bacteria	domain	0.83	Chlamydiae	phylum	0.1	Chlamydiia	class	0.1	Chlamydiales	order	0.1	Simkaniaceae	family	0.09	Simkania	genus	0.09
OTU_176_offTarget0	-	Archaea	domain	0.1	Woesearchaeota	phylum	0.05	Woesearchaeota Incertae Sedis AR18	class	0.02	Woesearchaeota Incertae Sedis AR18	order	0.02	Woesearchaeota Incertae Sedis AR18	family	0.02	Woesearchaeota Incertae Sedis AR18	genus	0.02
OTU_4939_offTarget0	-	Bacteria	domain	0.95	Bacteroidetes	phylum	0.3	Bacteroidia	class	0.06	Bacteroidales	order	0.06	Prolixibacteraceae	family	0.01	Mangrovibacterium	genus	0.01
OTU_405_offTarget0	-	Archaea	domain	0.52	Crenarchaeota	phylum	0.42	Thermoprotei	class	0.42	Sulfolobales	order	0.16	Sulfolobaceae	family	0.16	Stygiolobus	genus	0.16
OTU_3244_offTarget0		Bacteria	domain	0.91	Proteobacteria	phylum	0.36	Alphaproteobacteria	class	0.11	Rhodospirillales	order	0.08	Acetobacteraceae	family	0.07	Granulibacter	genus	0.04
OTU_5129_offTarget0		Bacteria	domain	0.92	Proteobacteria	phylum	0.42	Gammaproteobacteria	class	0.19	Gammaproteobacteria_incertae_sedis	order	0.06	Candidatus Carsonella	family	0.04	Candidatus Carsonella	genus	0.04
OTU_2420_offTarget0		Bacteria	domain	0.83	Chloroflexi	phylum	0.13	Thermomicrobia	class	0.13	Sphaerobacterales	order	0.07	Sphaerobacteraceae	family	0.07	Sphaerobacter	genus	0.06
OTU_3658_offTarget0		Archaea	domain	0.25	Crenarchaeota	phylum	0.15	Thermoprotei	class	0.15	Thermoproteales	order	0.15	Thermoproteaceae	family	0.15	Caldivirga	genus	0.15
OTU_3518_offTarget0		Bacteria	domain	0.9	Proteobacteria	phylum	0.27	Gammaproteobacteria	class	0.13	Gammaproteobacteria_incertae_sedis	order	0.08	Candidatus Carsonella	family	0.08	Candidatus Carsonella	genus	0.08
OTU_699_offTarget0	-	Bacteria	domain	0.87	Actinobacteria	phylum	0.13	Actinobacteria	class	0.13	Actinomycetales	order	0.1	Intrasporangiaceae	family	0.02	Lapillicoccus	genus	0.01
OTU_322_offTarget0	-	Archaea	domain	0.36	Crenarchaeota	phylum	0.23	Thermoprotei	class	0.23	Thermoproteales	order	0.18	Thermoproteaceae	family	0.18	Thermoproteus	genus	0.16
OTU_133_offTarget0		Bacteria	domain	0.89	Thermotogae	phylum	0.17	Thermotogae	class	0.17	Petrotogales	order	0.17	Petrotogaceae	family	0.17	Defluviitoga	genus	0.17
OTU_2136_offTarget0	-	Archaea	domain	0.35	Crenarchaeota	phylum	0.15	Thermoprotei	class	0.15	Thermoproteales	order	0.05	Thermoproteaceae	family	0.04	Caldivirga	genus	0.04
OTU_3801_offTarget0	-	Bacteria	domain	0.86	Proteobacteria	phylum	0.37	Gammaproteobacteria	class	0.13	Oceanospirillales	order	0.04	Oceanospirillaceae	family	0.04	Corallomonas	genus	0.04
OTU_2984_offTarget0		Bacteria	domain	0.92	Bacteroidetes	phylum	0.14	Cytophagia	class	0.06	Cytophagales	order	0.06	Cytophagaceae	family	0.05	Huanghella	genus	0.03
OTU_3316_offTarget0	-	Bacteria	domain	0.84	Bacteroidetes	phylum	0.32	Flavobacteriia	class	0.17	Flavobacteriales	order	0.17	Cryomorphaceae	family	0.1	Owenweeksia	genus	0.1
OTU_4644_offTarget0	-	Bacteria	domain	0.87	Fusobacteria	phylum	0.08	Fusobacteriia	class	0.08	Fusobacteriales	order	0.08	Leptotrichiaceae	family	0.08	Sneathia	genus	0.08
OTU_4971_offTarget0		Archaea	domain	0.15	Parvarchaeota	phylum	0.08	Candidatus Parvarchaeum	class	0.08	Candidatus Parvarchaeum	order	0.08	Candidatus Parvarchaeum	family	0.08	Candidatus Parvarchaeum	genus	0.08
OTU_3238_offTarget0		Bacteria	domain	0.91	Firmicutes	phylum	0.29	Erysipelotrichia	class	0.22	Erysipelotrichales	order	0.22	Erysipelotrichaceae	family	0.22	Coprobacillus	genus	0.2
OTU_4929_offTarget0		Bacteria	domain	0.88	Firmicutes	phylum	0.25	Clostridia	class	0.17	Clostridiales	order	0.14	Ruminococcaceae	family	0.09	Pseudoflavonifractor	genus	0.03
OTU_1556_offTarget0		Bacteria	domain	0.93	Proteobacteria	phylum	0.38	Gammaproteobacteria	class	0.11	Gammaproteobacteria_incertae_sedis	order	0.02	Candidatus Carsonella	family	0.02	Candidatus Carsonella	genus	0.02
OTU_276_offTarget0		Archaea	domain	0.19	Euryarchaeota	phylum	0.15	Methanomicrobia	class	0.08	Methanosarcinales	order	0.08	Methermicoccaceae	family	0.08	Methermicoccus	genus	0.08
OTU_3394_offTarget0		Bacteria	domain	0.82	Proteobacteria	phylum	0.26	Alphaproteobacteria	class	0.09	Sphingomonadales	order	0.01	Sphingomonadaceae	family	0.01	Polymorphobacter	genus	0.01
OTU_2093_offTarget0	-	Bacteria	domain	0.89	Cloacimonetes	phylum	0.03	Candidatus Cloacamonas	class	0.03	Candidatus Cloacamonas	order	0.03	Candidatus Cloacamonas	family	0.03	Candidatus Cloacamonas	genus	0.03
OTU_1927_offTarget0		Archaea	domain	0.33	Aenigmarchaeota	phylum	0.1	Candidatus Aenigmarchaeum	class	0.1	Candidatus Aenigmarchaeum	order	0.1	Candidatus Aenigmarchaeum	family	0.1	Candidatus Aenigmarchaeum	genus	0.1
OTU_4529_offTarget0		Bacteria	domain	0.94	Proteobacteria	phylum	0.32	Alphaproteobacteria	class	0.08	Rhizobiales	order	0.05	Beijerinckiaceae	family	0.04	Methylovirgula	genus	0.04
OTU_1642_offTarget0	-	Bacteria	domain	0.87	Proteobacteria	phylum	0.3	Gammaproteobacteria	class	0.12	Cardiobacteriales	order	0.04	Cardiobacteriaceae	family	0.04	Dichelobacter	genus	0.04
OTU_4277_offTarget0		Bacteria	domain	0.88	Elusimicrobia	phylum	0.05	Elusimicrobia	class	0.05	Elusimicrobiales	order	0.05	Elusimicrobiaceae	family	0.05	Elusimicrobium	genus	0.05
OTU_4632_offTarget0	-	Bacteria	domain	0.95	Spirochaetes	phylum	0.13	Spirochaetia	class	0.13	Spirochaetales	order	0.13	Leptospiraceae	family	0.12	Turneriella	genus	0.12
OTU_3272_offTarget0		Archaea	domain	0.21	Euryarchaeota	phylum	0.13	Methanomicrobia	class	0.11	Methanosarcinales	order	0.04	Methermicoccaceae	family	0.04	Methermicoccus	genus	0.04
OTU_2461_offTarget0		Archaea	domain	0.33	Parvarchaeota	phylum	0.13	Candidatus Parvarchaeum	class	0.13	Candidatus Parvarchaeum	order	0.13	Candidatus Parvarchaeum	family	0.13	Candidatus Parvarchaeum	genus	0.13
OTU_188_offTarget0		Bacteria	domain	0.91	Actinobacteria	phylum	0.09	Actinobacteria	class	0.09	Actinomycetales	order	0.09	Microbacteriaceae	family	0.07	Chryseoglobus	genus	0.06
OTU_1649_offTarget0	-	Bacteria	domain	0.93	Proteobacteria	phylum	0.26	Alphaproteobacteria	class	0.09	Rhodospirillales	order	0.08	Rhodospirillaceae	family	0.07	Phaeovibrio	genus	0.07
OTU_2494_offTarget0		Bacteria	domain	0.91	Bacteroidetes	phylum	0.32	Bacteroidia	class	0.26	Bacteroidales	order	0.26	Porphyromonadaceae	family	0.16	Coprobacter	genus	0.07
OTU_2522_offTarget0		Bacteria	domain	0.86	Bacteroidetes	phylum	0.16	Flavobacteriia	class	0.15	Flavobacteriales	order	0.15	Flavobacteriaceae	family	0.14	Coenonia	genus	0.05
OTU_1040_offTarget0	-	Archaea	domain	0.18	Parvarchaeota	phylum	0.08	Candidatus Parvarchaeum	class	0.08	Candidatus Parvarchaeum	order	0.08	Candidatus Parvarchaeum	family	0.08	Candidatus Parvarchaeum	genus	0.08
OTU_473_offTarget0	-	Bacteria	domain	0.77	Planctomycetes	phylum	0.09	Planctomycetia	class	0.09	Candidatus Brocadiales	order	0.05	Candidatus Brocadiaceae	family	0.05	Candidatus Scalindua	genus	0.05
OTU_2715_offTarget0		Bacteria	domain	0.96	Lentisphaerae	phylum	0.04	Oligosphaeria	class	0.04	Oligosphaerales	order	0.04	Oligosphaeraceae	family	0.04	Oligosphaera	genus	0.04
OTU_3497_offTarget0	-	Bacteria	domain	0.84	Firmicutes	phylum	0.23	Bacilli	class	0.12	Bacillales	order	0.11	Bacillales_Incertae Sedis X	family	0.07	Thermicanus	genus	0.07
OTU_782_offTarget0	-	Archaea	domain	0.76	Crenarchaeota	phylum	0.65	Thermoprotei	class	0.65	Thermoproteales	order	0.38	Thermoproteaceae	family	0.36	Thermocladium	genus	0.24
OTU_301_offTarget0		Bacteria	domain	0.94	Firmicutes	phylum	0.25	Clostridia	class	0.14	Clostridiales	order	0.14	Clostridiaceae 3	family	0.04	Sporosalibacterium	genus	0.04
OTU_2301_offTarget0		Bacteria	domain	0.83	Chloroflexi	phylum	0.15	Thermomicrobia	class	0.14	Thermomicrobiales	order	0.07	Thermomicrobiaceae	family	0.07	Thermorudis	genus	0.06
OTU_4885_offTarget0	-	Bacteria	domain	0.92	Spirochaetes	phylum	0.1	Spirochaetia	class	0.1	Spirochaetales	order	0.1	Brevinemataceae	family	0.06	Brevinema	genus	0.06
OTU_1024_offTarget0		Archaea	domain	0.39	Crenarchaeota	phylum	0.3	Thermoprotei	class	0.3	Thermoproteales	order	0.08	Thermoproteaceae	family	0.06	Caldivirga	genus	0.05
OTU_2728_offTarget0		Archaea	domain	0.25	Pacearchaeota	phylum	0.15	Pacearchaeota Incertae Sedis AR13	class	0.15	Pacearchaeota Incertae Sedis AR13	order	0.15	Pacearchaeota Incertae Sedis AR13	family	0.15	Pacearchaeota Incertae Sedis AR13	genus	0.15
OTU_813_offTarget0		Bacteria	domain	0.85	Firmicutes	phylum	0.23	Bacilli	class	0.06	Lactobacillales	order	0.04	Aerococcaceae	family	0.02	Eremococcus	genus	0.02
OTU_2188_offTarget0		Bacteria	domain	0.81	Firmicutes	phylum	0.34	Negativicutes	class	0.05	Selenomonadales	order	0.05	Veillonellaceae	family	0.05	Anaeroarcus	genus	0.02
OTU_362_offTarget0		Bacteria	domain	0.83	Deinococcus-Thermus	phylum	0.04	Deinococci	class	0.04	Deinococcales	order	0.03	Deinococcaceae	family	0.03	Deinobacterium	genus	0.03
OTU_2738_offTarget0		Bacteria	domain	0.84	Synergistetes	phylum	0.05	Synergistia	class	0.05	Synergistales	order	0.05	Synergistaceae	family	0.05	Aminiphilus	genus	0.05
OTU_589_offTarget0		Bacteria	domain	0.77	Planctomycetes	phylum	0.19	Planctomycetia	class	0.19	Planctomycetales	order	0.19	Planctomycetaceae	family	0.19	Telmatocola	genus	0.11
OTU_3941_offTarget0	-	Archaea	domain	0.38	Crenarchaeota	phylum	0.19	Thermoprotei	class	0.19	Thermoproteales	order	0.15	Thermofilaceae	family	0.09	Thermofilum	genus	0.09
OTU_3378_offTarget0	-	Bacteria	domain	0.85	Proteobacteria	phylum	0.24	Deltaproteobacteria	class	0.1	Myxococcales	order	0.08	Polyangiaceae	family	0.08	Byssovorax	genus	0.07
OTU_1735_offTarget0		Bacteria	domain	0.85	Firmicutes	phylum	0.33	Negativicutes	class	0.1	Selenomonadales	order	0.1	Veillonellaceae	family	0.1	Anaeroarcus	genus	0.03
OTU_40_offTarget0		Bacteria	domain	0.86	Planctomycetes	phylum	0.03	Planctomycetia	class	0.03	Candidatus Brocadiales	order	0.03	Candidatus Brocadiaceae	family	0.03	Candidatus Scalindua	genus	0.02
OTU_805_offTarget0	-	Archaea	domain	0.19	Woesearchaeota	phylum	0.09	Woesearchaeota Incertae Sedis AR17	class	0.09	Woesearchaeota Incertae Sedis AR17	order	0.09	Woesearchaeota Incertae Sedis AR17	family	0.09	Woesearchaeota Incertae Sedis AR17	genus	0.09
OTU_1251_offTarget0		Bacteria	domain	0.88	Actinobacteria	phylum	0.18	Actinobacteria	class	0.18	Actinomycetales	order	0.18	Nocardiopsaceae	family	0.03	Allosalinactinospora	genus	0.03
OTU_1680_offTarget0	-	Bacteria	domain	0.91	Marinimicrobia	phylum	0.01	Marinimicrobia_genera_incertae_sedis	class	0.01	Marinimicrobia_genera_incertae_sedis	order	0.01	Marinimicrobia_genera_incertae_sedis	family	0.01	Marinimicrobia_genera_incertae_sedis	genus	0.01
OTU_1103_offTarget0		Bacteria	domain	0.9	Proteobacteria	phylum	0.24	Alphaproteobacteria	class	0.08	SAR11	order	0.08	SAR11	family	0.08	Candidatus Pelagibacter	genus	0.08
OTU_4663_offTarget0		Bacteria	domain	0.85	Bacteroidetes	phylum	0.21	Flavobacteriia	class	0.14	Flavobacteriales	order	0.14	Flavobacteriaceae	family	0.13	Hoppeia	genus	0.07
OTU_2584_offTarget0	-	Bacteria	domain	0.83	Proteobacteria	phylum	0.34	Alphaproteobacteria	class	0.11	Rhodospirillales	order	0.08	Acetobacteraceae	family	0.08	Endobacter	genus	0.03
OTU_5079_offTarget0		Bacteria	domain	0.91	Bacteroidetes	phylum	0.37	Flavobacteriia	class	0.27	Flavobacteriales	order	0.27	Flavobacteriaceae	family	0.27	Namhaeicola	genus	0.05
OTU_2652_offTarget0		Bacteria	domain	0.93	Synergistetes	phylum	0.15	Synergistia	class	0.15	Synergistales	order	0.15	Synergistaceae	family	0.15	Synergistes	genus	0.14
OTU_1329_offTarget0		Archaea	domain	0.23	Crenarchaeota	phylum	0.11	Thermoprotei	class	0.11	Thermoproteales	order	0.05	Thermoproteaceae	family	0.05	Thermocladium	genus	0.05
OTU_2383_offTarget0		Bacteria	domain	0.88	Bacteroidetes	phylum	0.2	Flavobacteriia	class	0.13	Flavobacteriales	order	0.13	Flavobacteriaceae	family	0.11	Meridianimaribacter	genus	0.05
OTU_2114_offTarget0		Archaea	domain	0.3	Euryarchaeota	phylum	0.12	Archaeoglobi	class	0.09	Archaeoglobales	order	0.09	Archaeoglobaceae	family	0.09	Ferroglobus	genus	0.09
OTU_208_offTarget0		Bacteria	domain	0.79	Firmicutes	phylum	0.28	Clostridia	class	0.15	Clostridiales	order	0.12	Clostridiales_Incertae Sedis XII	family	0.04	Acidaminobacter	genus	0.04
OTU_4936_offTarget0	-	Archaea	domain	0.1	Woesearchaeota	phylum	0.05	Woesearchaeota Incertae Sedis AR18	class	0.02	Woesearchaeota Incertae Sedis AR18	order	0.02	Woesearchaeota Incertae Sedis AR18	family	0.02	Woesearchaeota Incertae Sedis AR18	genus	0.02
OTU_1224_offTarget0		Bacteria	domain	0.89	Firmicutes	phylum	0.41	Negativicutes	class	0.08	Selenomonadales	order	0.08	Veillonellaceae	family	0.08	Anaerosinus	genus	0.06
OTU_1594_offTarget0		Archaea	domain	0.35	Crenarchaeota	phylum	0.14	Thermoprotei	class	0.14	Thermoproteales	order	0.12	Thermoproteaceae	family	0.09	Caldivirga	genus	0.07
OTU_1198_offTarget0		Archaea	domain	0.25	Aenigmarchaeota	phylum	0.13	Candidatus Aenigmarchaeum	class	0.13	Candidatus Aenigmarchaeum	order	0.13	Candidatus Aenigmarchaeum	family	0.13	Candidatus Aenigmarchaeum	genus	0.13
OTU_4559_offTarget0	-	Bacteria	domain	0.97	Bacteroidetes	phylum	0.22	Flavobacteriia	class	0.1	Flavobacteriales	order	0.1	Flavobacteriaceae	family	0.07	Chishuiella	genus	0.04
OTU_1859_offTarget0		Bacteria	domain	0.86	Verrucomicrobia	phylum	0.15	Opitutae	class	0.13	Opitutales	order	0.1	Opitutaceae	family	0.1	Alterococcus	genus	0.05
OTU_563_offTarget0	-	Archaea	domain	0.15	Euryarchaeota	phylum	0.11	Halobacteria	class	0.04	Haloferacales	order	0.03	Haloferacaceae	family	0.03	Salinigranum	genus	0.03
OTU_159_offTarget0	-	Archaea	domain	0.23	Crenarchaeota	phylum	0.15	Thermoprotei	class	0.15	Thermoproteales	order	0.1	Thermofilaceae	family	0.08	Thermofilum	genus	0.08
OTU_1737_offTarget0		Bacteria	domain	0.98	Fusobacteria	phylum	0.16	Fusobacteriia	class	0.16	Fusobacteriales	order	0.16	Leptotrichiaceae	family	0.16	Sneathia	genus	0.16
OTU_5046_offTarget0		Archaea	domain	0.23	Pacearchaeota	phylum	0.15	Pacearchaeota Incertae Sedis AR13	class	0.15	Pacearchaeota Incertae Sedis AR13	order	0.15	Pacearchaeota Incertae Sedis AR13	family	0.15	Pacearchaeota Incertae Sedis AR13	genus	0.15
OTU_4173_offTarget0	-	Bacteria	domain	0.69	Proteobacteria	phylum	0.26	Alphaproteobacteria	class	0.1	SAR11	order	0.04	SAR11	family	0.04	Candidatus Pelagibacter	genus	0.04
OTU_2460_offTarget0		Bacteria	domain	0.94	Bacteroidetes	phylum	0.25	Flavobacteriia	class	0.1	Flavobacteriales	order	0.1	Flavobacteriaceae	family	0.09	Coenonia	genus	0.07
OTU_3664_offTarget0		Bacteria	domain	0.88	Chloroflexi	phylum	0.18	Anaerolineae	class	0.12	Anaerolineales	order	0.12	Anaerolineaceae	family	0.12	Ornatilinea	genus	0.06
OTU_4065_offTarget0		Bacteria	domain	0.83	Chloroflexi	phylum	0.1	Thermoflexia	class	0.08	Thermoflexales	order	0.08	Thermoflexaceae	family	0.08	Thermoflexus	genus	0.08
OTU_2501_offTarget0	-	Bacteria	domain	0.74	Bacteroidetes	phylum	0.35	Cytophagia	class	0.08	Cytophagales	order	0.08	Cytophagaceae	family	0.08	Leadbetterella	genus	0.05
OTU_2011_offTarget0	-	Bacteria	domain	0.98	Proteobacteria	phylum	0.38	Gammaproteobacteria	class	0.22	Gammaproteobacteria_incertae_sedis	order	0.15	Candidatus Carsonella	family	0.15	Candidatus Carsonella	genus	0.15
OTU_2081_offTarget0		Bacteria	domain	0.89	Planctomycetes	phylum	0.21	Planctomycetia	class	0.21	Planctomycetales	order	0.21	Planctomycetaceae	family	0.21	Rubinisphaera	genus	0.06
OTU_3446_offTarget0		Bacteria	domain	0.95	Bacteroidetes	phylum	0.19	Flavobacteriia	class	0.09	Flavobacteriales	order	0.09	Flavobacteriaceae	family	0.09	Zhouia	genus	0.04
OTU_3412_offTarget0	-	Bacteria	domain	0.87	Fusobacteria	phylum	0.05	Fusobacteriia	class	0.05	Fusobacteriales	order	0.05	Leptotrichiaceae	family	0.05	Sneathia	genus	0.05
OTU_2195_offTarget0	-	Bacteria	domain	0.97	Proteobacteria	phylum	0.34	Gammaproteobacteria	class	0.18	Gammaproteobacteria_incertae_sedis	order	0.12	Candidatus Carsonella	family	0.12	Candidatus Carsonella	genus	0.12
OTU_974_offTarget0	-	Archaea	domain	0.17	Crenarchaeota	phylum	0.12	Thermoprotei	class	0.12	Acidilobales	order	0.08	Caldisphaeraceae	family	0.08	Caldisphaera	genus	0.08
OTU_3064_offTarget0		Archaea	domain	0.15	Euryarchaeota	phylum	0.07	Archaeoglobi	class	0.04	Archaeoglobales	order	0.04	Archaeoglobaceae	family	0.04	Ferroglobus	genus	0.04
OTU_1591_offTarget0		Bacteria	domain	0.91	Verrucomicrobia	phylum	0.18	Verrucomicrobiae	class	0.15	Verrucomicrobiales	order	0.15	Verrucomicrobiaceae	family	0.15	Persicirhabdus	genus	0.08
OTU_4589_offTarget0	-	Bacteria	domain	0.96	Proteobacteria	phylum	0.2	Gammaproteobacteria	class	0.08	Gammaproteobacteria_incertae_sedis	order	0.08	Candidatus Carsonella	family	0.08	Candidatus Carsonella	genus	0.08
OTU_4133_offTarget0	-	Bacteria	domain	0.76	Chloroflexi	phylum	0.19	Chloroflexia	class	0.12	Kallotenuales	order	0.12	Kallotenuaceae	family	0.12	Kallotenue	genus	0.12
OTU_4567_offTarget0		Archaea	domain	0.15	Euryarchaeota	phylum	0.13	Methanomicrobia	class	0.05	Methanosarcinales	order	0.05	Methanosarcinaceae	family	0.04	Methanimicrococcus	genus	0.04
OTU_654_offTarget0		Bacteria	domain	0.82	Thermotogae	phylum	0.1	Thermotogae	class	0.1	Petrotogales	order	0.1	Petrotogaceae	family	0.1	Defluviitoga	genus	0.09
OTU_4162_offTarget0	-	Bacteria	domain	0.9	Chloroflexi	phylum	0.05	Anaerolineae	class	0.04	Anaerolineales	order	0.04	Anaerolineaceae	family	0.04	Levilinea	genus	0.04
OTU_3775_offTarget0	-	Bacteria	domain	0.95	Firmicutes	phylum	0.28	Erysipelotrichia	class	0.07	Erysipelotrichales	order	0.07	Erysipelotrichaceae	family	0.07	Turicibacter	genus	0.06
OTU_2145_offTarget0	-	Bacteria	domain	0.88	Proteobacteria	phylum	0.34	Gammaproteobacteria	class	0.17	Gammaproteobacteria_incertae_sedis	order	0.08	Candidatus Carsonella	family	0.08	Candidatus Carsonella	genus	0.08

## Sheet: ASV LotuS-RDP offTargetMouse
OTU_1207_offTarget1		Bacteria	domain	0.95	Proteobacteria	phylum	0.4	Gammaproteobacteria	class	0.2	Gammaproteobacteria_incertae_sedis	order	0.07	Candidatus Carsonella	family	0.07	Candidatus Carsonella	genus	0.07
OTU_4768_offTarget1	-	Bacteria	domain	0.9	Firmicutes	phylum	0.2	Clostridia	class	0.19	Clostridiales	order	0.16	Clostridiaceae 2	family	0.08	Anaerovirgula	genus	0.08
OTU_4870_offTarget1		Archaea	domain	0.23	Parvarchaeota	phylum	0.09	Candidatus Parvarchaeum	class	0.09	Candidatus Parvarchaeum	order	0.09	Candidatus Parvarchaeum	family	0.09	Candidatus Parvarchaeum	genus	0.09
OTU_2462_offTarget1		Bacteria	domain	0.93	Firmicutes	phylum	0.26	Clostridia	class	0.23	Clostridiales	order	0.16	Eubacteriaceae	family	0.09	Alkalibaculum	genus	0.08
OTU_1965_offTarget1	-	Archaea	domain	0.14	Euryarchaeota	phylum	0.12	Thermoplasmata	class	0.06	Thermoplasmatales	order	0.06	Thermoplasmatales_incertae_sedis	family	0.03	Thermogymnomonas	genus	0.03
OTU_2534_offTarget1		Bacteria	domain	0.85	Bacteroidetes	phylum	0.3	Flavobacteriia	class	0.19	Flavobacteriales	order	0.19	Flavobacteriaceae	family	0.19	Pibocella	genus	0.11
OTU_1011_offTarget1	-	Bacteria	domain	0.84	Bacteroidetes	phylum	0.23	Flavobacteriia	class	0.12	Flavobacteriales	order	0.12	Flavobacteriaceae	family	0.1	Marixanthomonas	genus	0.02
OTU_3028_offTarget1	-	Bacteria	domain	0.73	Chloroflexi	phylum	0.18	Thermomicrobia	class	0.13	Sphaerobacterales	order	0.13	Sphaerobacteraceae	family	0.13	Sphaerobacter	genus	0.12
OTU_2597_offTarget1	-	Bacteria	domain	0.9	Chloroflexi	phylum	0.05	Dehalococcoidia	class	0.05	Dehalococcoidales	order	0.05	Dehalococcoidaceae	family	0.05	Dehalococcoides	genus	0.05
OTU_3952_offTarget1		Bacteria	domain	0.91	Proteobacteria	phylum	0.29	Deltaproteobacteria	class	0.11	Myxococcales	order	0.08	Phaselicystidaceae	family	0.06	Phaselicystis	genus	0.06
OTU_5093_offTarget1	-	Archaea	domain	0.21	Woesearchaeota	phylum	0.14	Woesearchaeota Incertae Sedis AR16	class	0.12	Woesearchaeota Incertae Sedis AR16	order	0.12	Woesearchaeota Incertae Sedis AR16	family	0.12	Woesearchaeota Incertae Sedis AR16	genus	0.12
OTU_1940_offTarget1		Bacteria	domain	0.87	Thermotogae	phylum	0.02	Thermotogae	class	0.02	Petrotogales	order	0.02	Petrotogaceae	family	0.02	Defluviitoga	genus	0.02
OTU_4784_offTarget1		Bacteria	domain	0.99	Proteobacteria	phylum	0.31	Deltaproteobacteria	class	0.14	Myxococcales	order	0.11	Sandaracinaceae	family	0.11	Sandaracinus	genus	0.11
OTU_2692_offTarget1		Archaea	domain	0.19	Woesearchaeota	phylum	0.11	Woesearchaeota Incertae Sedis AR16	class	0.08	Woesearchaeota Incertae Sedis AR16	order	0.08	Woesearchaeota Incertae Sedis AR16	family	0.08	Woesearchaeota Incertae Sedis AR16	genus	0.08
OTU_1286_offTarget1		Bacteria	domain	0.81	Bacteroidetes	phylum	0.19	Flavobacteriia	class	0.1	Flavobacteriales	order	0.1	Cryomorphaceae	family	0.05	Crocinitomix	genus	0.05
OTU_688_offTarget1		Archaea	domain	0.33	Pacearchaeota	phylum	0.15	Pacearchaeota Incertae Sedis AR13	class	0.15	Pacearchaeota Incertae Sedis AR13	order	0.15	Pacearchaeota Incertae Sedis AR13	family	0.15	Pacearchaeota Incertae Sedis AR13	genus	0.15
OTU_5101_offTarget1	-	Bacteria	domain	0.92	Proteobacteria	phylum	0.22	Deltaproteobacteria	class	0.1	Bdellovibrionales	order	0.08	Pseudobacteriovoracaceae	family	0.05	Pseudobacteriovorax	genus	0.05
OTU_61_offTarget1	-	Bacteria	domain	0.88	Firmicutes	phylum	0.31	Clostridia	class	0.23	Clostridiales	order	0.2	Lachnospiraceae	family	0.12	Johnsonella	genus	0.07
OTU_5091_offTarget1		Archaea	domain	0.31	Woesearchaeota	phylum	0.08	Woesearchaeota Incertae Sedis AR16	class	0.07	Woesearchaeota Incertae Sedis AR16	order	0.07	Woesearchaeota Incertae Sedis AR16	family	0.07	Woesearchaeota Incertae Sedis AR16	genus	0.07
OTU_1212_offTarget1		Bacteria	domain	0.88	Aquificae	phylum	0.11	Aquificae	class	0.11	Aquificales	order	0.08	Aquificaceae	family	0.07	Aquifex	genus	0.07
OTU_1189_offTarget1	-	Bacteria	domain	0.91	Proteobacteria	phylum	0.25	Gammaproteobacteria	class	0.13	Gammaproteobacteria_incertae_sedis	order	0.05	Candidatus Carsonella	family	0.03	Candidatus Carsonella	genus	0.03
OTU_4942_offTarget1		Bacteria	domain	0.93	Proteobacteria	phylum	0.31	Epsilonproteobacteria	class	0.05	Campylobacterales	order	0.05	Campylobacteraceae	family	0.05	Dehalospirillum	genus	0.05
OTU_184_offTarget1	-	Bacteria	domain	0.87	Firmicutes	phylum	0.32	Erysipelotrichia	class	0.1	Erysipelotrichales	order	0.1	Erysipelotrichaceae	family	0.1	Eggerthia	genus	0.06
OTU_3751_offTarget1	-	Archaea	domain	0.15	Pacearchaeota	phylum	0.06	Pacearchaeota Incertae Sedis AR13	class	0.06	Pacearchaeota Incertae Sedis AR13	order	0.06	Pacearchaeota Incertae Sedis AR13	family	0.06	Pacearchaeota Incertae Sedis AR13	genus	0.06
OTU_1917_offTarget1		Bacteria	domain	0.93	Firmicutes	phylum	0.38	Erysipelotrichia	class	0.17	Erysipelotrichales	order	0.17	Erysipelotrichaceae	family	0.17	Faecalitalea	genus	0.01
OTU_1519_offTarget1	-	Bacteria	domain	0.9	Bacteroidetes	phylum	0.23	Sphingobacteriia	class	0.13	Sphingobacteriales	order	0.13	Chitinophagaceae	family	0.11	Arachidicoccus	genus	0.04
OTU_1270_offTarget1		Archaea	domain	0.26	Euryarchaeota	phylum	0.16	Thermoplasmata	class	0.0	Methanomassiliicoccales	order	0.0	Methanomassiliicoccaceae	family	0.0	Methanomassiliicoccus	genus	0.0
OTU_4345_offTarget1		Bacteria	domain	0.87	Candidatus Calescamantes	phylum	0.04	Candidatus Calescibacterium	class	0.04	Candidatus Calescibacterium	order	0.04	Candidatus Calescibacterium	family	0.04	Candidatus Calescibacterium	genus	0.04
OTU_4033_offTarget1	-	Archaea	domain	0.24	Crenarchaeota	phylum	0.15	Thermoprotei	class	0.15	Sulfolobales	order	0.09	Sulfolobaceae	family	0.09	Stygiolobus	genus	0.09
OTU_761_offTarget1		Bacteria	domain	0.76	Chlamydiae	phylum	0.11	Chlamydiia	class	0.11	Chlamydiales	order	0.11	Simkaniaceae	family	0.1	Simkania	genus	0.1
OTU_2024_offTarget1	-	Archaea	domain	0.17	Euryarchaeota	phylum	0.14	Thermoplasmata	class	0.04	Methanomassiliicoccales	order	0.04	Methanomassiliicoccaceae	family	0.04	Methanomassiliicoccus	genus	0.04
OTU_2526_offTarget1		Bacteria	domain	0.93	Proteobacteria	phylum	0.27	Deltaproteobacteria	class	0.05	Desulfobacterales	order	0.05	Desulfobacteraceae	family	0.05	Desulfospira	genus	0.02
OTU_410_offTarget1		Archaea	domain	0.14	Pacearchaeota	phylum	0.08	Pacearchaeota Incertae Sedis AR13	class	0.08	Pacearchaeota Incertae Sedis AR13	order	0.08	Pacearchaeota Incertae Sedis AR13	family	0.08	Pacearchaeota Incertae Sedis AR13	genus	0.08
OTU_3212_offTarget1		Bacteria	domain	0.87	Synergistetes	phylum	0.04	Synergistia	class	0.04	Synergistales	order	0.04	Synergistaceae	family	0.04	Aminivibrio	genus	0.0
OTU_58_offTarget1		Bacteria	domain	0.8	Proteobacteria	phylum	0.29	Gammaproteobacteria	class	0.13	Gammaproteobacteria_incertae_sedis	order	0.05	Sedimenticola	family	0.05	Sedimenticola	genus	0.05
OTU_2346_offTarget1	-	Bacteria	domain	0.89	Actinobacteria	phylum	0.12	Actinobacteria	class	0.12	Actinomycetales	order	0.12	Microbacteriaceae	family	0.08	Chryseoglobus	genus	0.01
OTU_3113_offTarget1		Archaea	domain	0.11	Euryarchaeota	phylum	0.07	Halobacteria	class	0.06	Halobacteriales	order	0.06	Halobacteriaceae	family	0.06	Halocalculus	genus	0.06
OTU_54_offTarget1		Bacteria	domain	0.94	Bacteroidetes	phylum	0.36	Flavobacteriia	class	0.33	Flavobacteriales	order	0.33	Flavobacteriaceae	family	0.32	Corallibacter	genus	0.14
OTU_2017_offTarget1		Bacteria	domain	0.86	Planctomycetes	phylum	0.07	Planctomycetia	class	0.07	Planctomycetales	order	0.06	Planctomycetaceae	family	0.06	Pirellula	genus	0.05
OTU_4960_offTarget1	-	Bacteria	domain	0.92	Firmicutes	phylum	0.39	Clostridia	class	0.18	Clostridiales	order	0.14	Ruminococcaceae	family	0.04	Sporobacter	genus	0.03
OTU_2963_offTarget1		Archaea	domain	0.26	Pacearchaeota	phylum	0.13	Pacearchaeota Incertae Sedis AR13	class	0.13	Pacearchaeota Incertae Sedis AR13	order	0.13	Pacearchaeota Incertae Sedis AR13	family	0.13	Pacearchaeota Incertae Sedis AR13	genus	0.13
OTU_3407_offTarget1		Archaea	domain	0.25	Euryarchaeota	phylum	0.13	Thermoplasmata	class	0.07	Thermoplasmatales	order	0.05	Ferroplasmaceae	family	0.04	Ferroplasma	genus	0.04
OTU_1716_offTarget1	-	Archaea	domain	0.19	Woesearchaeota	phylum	0.07	Woesearchaeota Incertae Sedis AR17	class	0.03	Woesearchaeota Incertae Sedis AR17	order	0.03	Woesearchaeota Incertae Sedis AR17	family	0.03	Woesearchaeota Incertae Sedis AR17	genus	0.03
OTU_109_offTarget1		Archaea	domain	0.21	Woesearchaeota	phylum	0.08	Woesearchaeota Incertae Sedis AR15	class	0.05	Woesearchaeota Incertae Sedis AR15	order	0.05	Woesearchaeota Incertae Sedis AR15	family	0.05	Woesearchaeota Incertae Sedis AR15	genus	0.05
OTU_1876_offTarget1		Bacteria	domain	0.87	Thermotogae	phylum	0.1	Thermotogae	class	0.1	Petrotogales	order	0.1	Petrotogaceae	family	0.1	Oceanotoga	genus	0.1
OTU_1812_offTarget1	-	Bacteria	domain	0.83	Bacteroidetes	phylum	0.28	Flavobacteriia	class	0.17	Flavobacteriales	order	0.17	Flavobacteriaceae	family	0.1	Marixanthomonas	genus	0.03
OTU_547_offTarget1	-	Archaea	domain	0.3	Crenarchaeota	phylum	0.16	Thermoprotei	class	0.16	Thermoproteales	order	0.12	Thermoproteaceae	family	0.12	Caldivirga	genus	0.12
OTU_5103_offTarget1	-	Bacteria	domain	0.85	Firmicutes	phylum	0.29	Clostridia	class	0.2	Halanaerobiales	order	0.08	Halobacteroidaceae	family	0.08	Fuchsiella	genus	0.08
OTU_1496_offTarget1	-	Bacteria	domain	0.88	Acidobacteria	phylum	0.09	Acidobacteria_Gp4	class	0.09	Blastocatella	order	0.09	Blastocatella	family	0.09	Blastocatella	genus	0.09
OTU_2338_offTarget1		Bacteria	domain	0.94	Proteobacteria	phylum	0.22	Gammaproteobacteria	class	0.2	Thiotrichales	order	0.11	Piscirickettsiaceae	family	0.11	Piscirickettsia	genus	0.1
OTU_3584_offTarget1	-	Bacteria	domain	0.83	Firmicutes	phylum	0.3	Clostridia	class	0.27	Clostridiales	order	0.27	Ruminococcaceae	family	0.14	Subdoligranulum	genus	0.06
OTU_4426_offTarget1		Bacteria	domain	0.85	Candidatus Calescamantes	phylum	0.02	Candidatus Calescibacterium	class	0.02	Candidatus Calescibacterium	order	0.02	Candidatus Calescibacterium	family	0.02	Candidatus Calescibacterium	genus	0.02
OTU_854_offTarget1		Archaea	domain	0.3	Crenarchaeota	phylum	0.17	Thermoprotei	class	0.17	Thermoproteales	order	0.16	Thermoproteaceae	family	0.16	Thermocladium	genus	0.15
OTU_3376_offTarget1		Bacteria	domain	0.88	Aquificae	phylum	0.05	Aquificae	class	0.05	Aquificales	order	0.05	Aquificaceae	family	0.05	Hydrogenobaculum	genus	0.05
OTU_890_offTarget1	-	Bacteria	domain	0.9	Proteobacteria	phylum	0.24	Gammaproteobacteria	class	0.18	Gammaproteobacteria_incertae_sedis	order	0.15	Candidatus Carsonella	family	0.14	Candidatus Carsonella	genus	0.14
OTU_3259_offTarget1	-	Bacteria	domain	0.92	Proteobacteria	phylum	0.35	Gammaproteobacteria	class	0.16	Gammaproteobacteria_incertae_sedis	order	0.09	Candidatus Carsonella	family	0.09	Candidatus Carsonella	genus	0.09
OTU_1997_offTarget1	-	Bacteria	domain	0.79	Chlamydiae	phylum	0.13	Chlamydiia	class	0.13	Chlamydiales	order	0.13	Simkaniaceae	family	0.12	Simkania	genus	0.12
OTU_3021_offTarget1	-	Bacteria	domain	0.87	Chlamydiae	phylum	0.05	Chlamydiia	class	0.05	Chlamydiales	order	0.05	Simkaniaceae	family	0.04	Simkania	genus	0.04
OTU_2529_offTarget1		Bacteria	domain	0.8	Acidobacteria	phylum	0.08	Acidobacteria_Gp23	class	0.04	Thermoanaerobaculum	order	0.04	Thermoanaerobaculum	family	0.04	Thermoanaerobaculum	genus	0.04
OTU_483_offTarget1	-	Bacteria	domain	0.96	Chlamydiae	phylum	0.03	Chlamydiia	class	0.03	Chlamydiales	order	0.03	Simkaniaceae	family	0.02	Simkania	genus	0.02
OTU_4070_offTarget1	-	Bacteria	domain	0.84	Proteobacteria	phylum	0.3	Alphaproteobacteria	class	0.12	Rhodobacterales	order	0.1	Rhodobacteraceae	family	0.1	Roseisalinus	genus	0.04
OTU_4542_offTarget1	-	Bacteria	domain	0.86	Proteobacteria	phylum	0.27	Gammaproteobacteria	class	0.17	Gammaproteobacteria_incertae_sedis	order	0.09	Candidatus Carsonella	family	0.09	Candidatus Carsonella	genus	0.09
OTU_3822_offTarget1	-	Bacteria	domain	0.9	Planctomycetes	phylum	0.12	Planctomycetia	class	0.12	Candidatus Brocadiales	order	0.12	Candidatus Brocadiaceae	family	0.12	Candidatus Scalindua	genus	0.12
OTU_2855_offTarget1		Bacteria	domain	0.9	Proteobacteria	phylum	0.39	Deltaproteobacteria	class	0.12	Myxococcales	order	0.08	Sandaracinaceae	family	0.06	Sandaracinus	genus	0.06
OTU_3405_offTarget1	-	Bacteria	domain	0.93	Thermotogae	phylum	0.02	Thermotogae	class	0.02	Thermotogales	order	0.02	Thermotogaceae	family	0.02	Mesoaciditoga	genus	0.02
OTU_2554_offTarget1		Bacteria	domain	0.9	Planctomycetes	phylum	0.09	Planctomycetia	class	0.09	Candidatus Brocadiales	order	0.08	Candidatus Brocadiaceae	family	0.08	Candidatus Scalindua	genus	0.07
OTU_2440_offTarget1		Bacteria	domain	0.84	Firmicutes	phylum	0.28	Negativicutes	class	0.06	Selenomonadales	order	0.06	Acidaminococcaceae	family	0.03	Succiniclasticum	genus	0.03
OTU_1404_offTarget1		Bacteria	domain	0.79	Verrucomicrobia	phylum	0.09	Opitutae	class	0.08	Puniceicoccales	order	0.08	Puniceicoccaceae	family	0.08	Puniceicoccus	genus	0.08
OTU_3099_offTarget1		Bacteria	domain	0.91	Proteobacteria	phylum	0.31	Betaproteobacteria	class	0.08	Rhodocyclales	order	0.07	Rhodocyclaceae	family	0.07	Denitratisoma	genus	0.03
OTU_1154_offTarget1	-	Bacteria	domain	0.93	Proteobacteria	phylum	0.31	Gammaproteobacteria	class	0.22	Gammaproteobacteria_incertae_sedis	order	0.1	Candidatus Carsonella	family	0.1	Candidatus Carsonella	genus	0.1
OTU_4355_offTarget1	-	Bacteria	domain	0.93	Proteobacteria	phylum	0.52	Gammaproteobacteria	class	0.42	Gammaproteobacteria_incertae_sedis	order	0.21	Candidatus Carsonella	family	0.18	Candidatus Carsonella	genus	0.18
OTU_2987_offTarget1	-	Archaea	domain	0.17	Crenarchaeota	phylum	0.11	Thermoprotei	class	0.11	Acidilobales	order	0.07	Caldisphaeraceae	family	0.07	Caldisphaera	genus	0.07
OTU_1323_offTarget1	-	Bacteria	domain	0.86	Chlamydiae	phylum	0.09	Chlamydiia	class	0.09	Chlamydiales	order	0.09	Parachlamydiaceae	family	0.08	Neochlamydia	genus	0.08
OTU_3645_offTarget1		Archaea	domain	0.25	Euryarchaeota	phylum	0.18	Halobacteria	class	0.07	Halobacteriales	order	0.07	Halobacteriaceae	family	0.07	Salarchaeum	genus	0.04
OTU_2840_offTarget1		Bacteria	domain	0.81	Proteobacteria	phylum	0.28	Gammaproteobacteria	class	0.12	Enterobacteriales	order	0.04	Enterobacteriaceae	family	0.04	Pragia	genus	0.01
OTU_2972_offTarget1		Bacteria	domain	0.92	Verrucomicrobia	phylum	0.12	Verrucomicrobiae	class	0.11	Verrucomicrobiales	order	0.11	Verrucomicrobiaceae	family	0.11	Persicirhabdus	genus	0.09
OTU_2943_offTarget1	-	Bacteria	domain	0.85	Firmicutes	phylum	0.26	Clostridia	class	0.17	Clostridiales	order	0.17	Lachnospiraceae	family	0.08	Catonella	genus	0.04
OTU_1838_offTarget1		Archaea	domain	0.23	Euryarchaeota	phylum	0.16	Halobacteria	class	0.04	Halobacteriales	order	0.04	Halobacteriaceae	family	0.04	Salarchaeum	genus	0.04
OTU_1413_offTarget1		Archaea	domain	0.26	Woesearchaeota	phylum	0.06	Woesearchaeota Incertae Sedis AR17	class	0.05	Woesearchaeota Incertae Sedis AR17	order	0.05	Woesearchaeota Incertae Sedis AR17	family	0.05	Woesearchaeota Incertae Sedis AR17	genus	0.05
OTU_889_offTarget1	-	Bacteria	domain	0.89	Proteobacteria	phylum	0.27	Alphaproteobacteria	class	0.1	Rhodospirillales	order	0.05	Acetobacteraceae	family	0.05	Acidicaldus	genus	0.01
OTU_4758_offTarget1		Bacteria	domain	0.96	Proteobacteria	phylum	0.37	Gammaproteobacteria	class	0.21	Gammaproteobacteria_incertae_sedis	order	0.13	Candidatus Carsonella	family	0.11	Candidatus Carsonella	genus	0.11
OTU_2900_offTarget1		Archaea	domain	0.13	Woesearchaeota	phylum	0.11	Woesearchaeota Incertae Sedis AR16	class	0.09	Woesearchaeota Incertae Sedis AR16	order	0.09	Woesearchaeota Incertae Sedis AR16	family	0.09	Woesearchaeota Incertae Sedis AR16	genus	0.09
OTU_2625_offTarget1		Bacteria	domain	0.94	Bacteroidetes	phylum	0.29	Bacteroidia	class	0.04	Bacteroidales	order	0.04	Porphyromonadaceae	family	0.03	Coprobacter	genus	0.02
OTU_4320_offTarget1		Archaea	domain	0.1	Pacearchaeota	phylum	0.06	Pacearchaeota Incertae Sedis AR13	class	0.06	Pacearchaeota Incertae Sedis AR13	order	0.06	Pacearchaeota Incertae Sedis AR13	family	0.06	Pacearchaeota Incertae Sedis AR13	genus	0.06
OTU_2345_offTarget1		Bacteria	domain	0.91	Chlamydiae	phylum	0.06	Chlamydiia	class	0.06	Chlamydiales	order	0.06	Waddliaceae	family	0.04	Waddlia	genus	0.04
OTU_2714_offTarget1		Archaea	domain	0.18	Euryarchaeota	phylum	0.06	Thermoplasmata	class	0.01	Thermoplasmatales	order	0.01	Ferroplasmaceae	family	0.01	Ferroplasma	genus	0.01
OTU_1190_offTarget1	-	Bacteria	domain	0.78	Planctomycetes	phylum	0.12	Planctomycetia	class	0.12	Planctomycetales	order	0.1	Planctomycetaceae	family	0.1	Pirellula	genus	0.1
OTU_1875_offTarget1		Bacteria	domain	0.83	Planctomycetes	phylum	0.07	Planctomycetia	class	0.07	Candidatus Brocadiales	order	0.05	Candidatus Brocadiaceae	family	0.05	Candidatus Scalindua	genus	0.05
OTU_1514_offTarget1	-	Bacteria	domain	0.9	Tenericutes	phylum	0.09	Mollicutes	class	0.09	Anaeroplasmatales	order	0.07	Anaeroplasmataceae	family	0.07	Asteroleplasma	genus	0.07
OTU_59_offTarget1		Bacteria	domain	0.98	Bacteroidetes	phylum	0.43	Bacteroidia	class	0.28	Bacteroidales	order	0.28	Marinilabiliaceae	family	0.1	Geofilum	genus	0.06
OTU_2151_offTarget1	-	Archaea	domain	0.3	Parvarchaeota	phylum	0.09	Candidatus Parvarchaeum	class	0.09	Candidatus Parvarchaeum	order	0.09	Candidatus Parvarchaeum	family	0.09	Candidatus Parvarchaeum	genus	0.09
OTU_2334_offTarget1	-	Bacteria	domain	0.87	Proteobacteria	phylum	0.36	Gammaproteobacteria	class	0.18	Pasteurellales	order	0.11	Pasteurellaceae	family	0.11	Bibersteinia	genus	0.05
OTU_1542_offTarget1		Archaea	domain	0.21	Diapherotrites	phylum	0.07	Candidatus Iainarchaeum	class	0.07	Candidatus Iainarchaeum	order	0.07	Candidatus Iainarchaeum	family	0.07	Candidatus Iainarchaeum	genus	0.07
OTU_801_offTarget1		Bacteria	domain	0.92	Proteobacteria	phylum	0.29	Gammaproteobacteria	class	0.17	Oceanospirillales	order	0.06	Oceanospirillaceae	family	0.03	Oceaniserpentilla	genus	0.01
OTU_858_offTarget1		Bacteria	domain	0.88	Firmicutes	phylum	0.17	Clostridia	class	0.13	Clostridiales	order	0.09	Syntrophomonadaceae	family	0.05	Pelospora	genus	0.05
OTU_3844_offTarget1		Archaea	domain	0.02	Euryarchaeota	phylum	0.0	Halobacteria	class	0.0	Halobacteriales	order	0.0	Halobacteriaceae	family	0.0	Halomarina	genus	0.0
OTU_544_offTarget1		Archaea	domain	0.4	Crenarchaeota	phylum	0.34	Thermoprotei	class	0.34	Thermoproteales	order	0.14	Thermoproteaceae	family	0.14	Thermoproteus	genus	0.07
OTU_1626_offTarget1		Bacteria	domain	0.85	Firmicutes	phylum	0.42	Clostridia	class	0.38	Clostridiales	order	0.34	Clostridiales_Incertae Sedis XI	family	0.14	Gallicola	genus	0.14
OTU_3237_offTarget1		Bacteria	domain	0.87	Firmicutes	phylum	0.31	Clostridia	class	0.2	Clostridiales	order	0.11	Lachnospiraceae	family	0.05	Anaerosporobacter	genus	0.02
OTU_1833_offTarget1	-	Bacteria	domain	0.79	Proteobacteria	phylum	0.25	Deltaproteobacteria	class	0.15	Syntrophobacterales	order	0.1	Syntrophobacteraceae	family	0.1	Desulfoglaeba	genus	0.09
OTU_110_offTarget1		Bacteria	domain	0.89	Spirochaetes	phylum	0.03	Spirochaetia	class	0.03	Spirochaetales	order	0.03	Brevinemataceae	family	0.03	Brevinema	genus	0.03
OTU_1232_offTarget1		Archaea	domain	0.26	Woesearchaeota	phylum	0.14	Woesearchaeota Incertae Sedis AR17	class	0.14	Woesearchaeota Incertae Sedis AR17	order	0.14	Woesearchaeota Incertae Sedis AR17	family	0.14	Woesearchaeota Incertae Sedis AR17	genus	0.14
OTU_5086_offTarget1		Archaea	domain	0.21	Woesearchaeota	phylum	0.1	Woesearchaeota Incertae Sedis AR16	class	0.07	Woesearchaeota Incertae Sedis AR16	order	0.07	Woesearchaeota Incertae Sedis AR16	family	0.07	Woesearchaeota Incertae Sedis AR16	genus	0.07
OTU_2222_offTarget1	-	Bacteria	domain	0.88	Proteobacteria	phylum	0.29	Alphaproteobacteria	class	0.12	Rhodospirillales	order	0.09	Rhodospirillaceae	family	0.02	Pelagibius	genus	0.02
OTU_2694_offTarget1		Archaea	domain	0.21	Euryarchaeota	phylum	0.11	Halobacteria	class	0.07	Haloferacales	order	0.03	Haloferacaceae	family	0.03	Halonotius	genus	0.02
OTU_3651_offTarget1		Archaea	domain	0.15	Crenarchaeota	phylum	0.06	Thermoprotei	class	0.06	Thermoproteales	order	0.04	Thermoproteaceae	family	0.03	Thermocladium	genus	0.03
OTU_3467_offTarget1	-	Archaea	domain	0.25	Euryarchaeota	phylum	0.18	Methanomicrobia	class	0.13	Methanomicrobiales	order	0.11	Methanomicrobiaceae	family	0.11	Methanomicrobium	genus	0.11
OTU_1347_offTarget1		Bacteria	domain	0.91	Proteobacteria	phylum	0.29	Gammaproteobacteria	class	0.13	Gammaproteobacteria_incertae_sedis	order	0.06	Candidatus Carsonella	family	0.05	Candidatus Carsonella	genus	0.05
OTU_1815_offTarget1		Bacteria	domain	0.83	Lentisphaerae	phylum	0.05	Oligosphaeria	class	0.05	Oligosphaerales	order	0.05	Oligosphaeraceae	family	0.05	Oligosphaera	genus	0.05
OTU_1552_offTarget1	-	Bacteria	domain	0.91	Firmicutes	phylum	0.26	Clostridia	class	0.21	Clostridiales	order	0.21	Peptoniphilaceae	family	0.06	Anaerosphaera	genus	0.06
OTU_1924_offTarget1	-	Bacteria	domain	0.82	Verrucomicrobia	phylum	0.08	Opitutae	class	0.02	Opitutales	order	0.02	Opitutaceae	family	0.02	Alterococcus	genus	0.02
OTU_3269_offTarget1		Bacteria	domain	0.91	Firmicutes	phylum	0.23	Clostridia	class	0.17	Clostridiales	order	0.16	Lachnospiraceae	family	0.07	Johnsonella	genus	0.06
OTU_4615_offTarget1	-	Bacteria	domain	0.89	Proteobacteria	phylum	0.29	Gammaproteobacteria	class	0.21	Gammaproteobacteria_incertae_sedis	order	0.18	Candidatus Carsonella	family	0.18	Candidatus Carsonella	genus	0.18
OTU_4261_offTarget1	-	Bacteria	domain	0.96	Bacteroidetes	phylum	0.34	Bacteroidia	class	0.1	Bacteroidales	order	0.1	Bacteroidales_incertae_sedis	family	0.09	Phocaeicola	genus	0.09
OTU_975_offTarget1		Bacteria	domain	0.93	Chlamydiae	phylum	0.06	Chlamydiia	class	0.06	Chlamydiales	order	0.06	Waddliaceae	family	0.04	Waddlia	genus	0.04
OTU_1457_offTarget1	-	Bacteria	domain	0.89	Chloroflexi	phylum	0.15	Anaerolineae	class	0.13	Anaerolineales	order	0.13	Anaerolineaceae	family	0.13	Longilinea	genus	0.09
OTU_540_offTarget1		Bacteria	domain	0.88	Planctomycetes	phylum	0.09	Planctomycetia	class	0.09	Planctomycetales	order	0.09	Planctomycetaceae	family	0.09	Rubinisphaera	genus	0.04
OTU_1986_offTarget1	-	Bacteria	domain	0.9	Proteobacteria	phylum	0.34	Gammaproteobacteria	class	0.27	Gammaproteobacteria_incertae_sedis	order	0.14	Candidatus Carsonella	family	0.14	Candidatus Carsonella	genus	0.14
OTU_3541_offTarget1		Bacteria	domain	0.92	Proteobacteria	phylum	0.28	Deltaproteobacteria	class	0.09	Myxococcales	order	0.08	Sandaracinaceae	family	0.06	Sandaracinus	genus	0.06
OTU_776_offTarget1		Bacteria	domain	0.92	Proteobacteria	phylum	0.3	Gammaproteobacteria	class	0.21	Gammaproteobacteria_incertae_sedis	order	0.16	Candidatus Carsonella	family	0.16	Candidatus Carsonella	genus	0.16
OTU_1135_offTarget1		Bacteria	domain	0.95	Proteobacteria	phylum	0.39	Gammaproteobacteria	class	0.27	Gammaproteobacteria_incertae_sedis	order	0.1	Candidatus Carsonella	family	0.09	Candidatus Carsonella	genus	0.09
OTU_246_offTarget1	-	Archaea	domain	0.45	Crenarchaeota	phylum	0.38	Thermoprotei	class	0.38	Acidilobales	order	0.13	Caldisphaeraceae	family	0.13	Caldisphaera	genus	0.13
OTU_1261_offTarget1		Bacteria	domain	0.92	Proteobacteria	phylum	0.34	Gammaproteobacteria	class	0.16	Alteromonadales	order	0.05	Echinimonas	family	0.05	Echinimonas	genus	0.05
OTU_1337_offTarget1	-	Bacteria	domain	0.98	Bacteroidetes	phylum	0.27	Bacteroidia	class	0.16	Bacteroidales	order	0.16	Bacteroidaceae	family	0.06	Anaerorhabdus	genus	0.06
OTU_4514_offTarget1		Bacteria	domain	0.98	Proteobacteria	phylum	0.32	Deltaproteobacteria	class	0.14	Desulfobacterales	order	0.08	Desulfobacteraceae	family	0.08	Desulfoconvexum	genus	0.04
OTU_5011_offTarget1		Bacteria	domain	0.93	Planctomycetes	phylum	0.08	Planctomycetia	class	0.08	Candidatus Brocadiales	order	0.07	Candidatus Brocadiaceae	family	0.07	Candidatus Scalindua	genus	0.07
OTU_3809_offTarget1	-	Bacteria	domain	0.91	Bacteroidetes	phylum	0.14	Cytophagia	class	0.11	Cytophagales	order	0.11	Flammeovirgaceae	family	0.09	Rapidithrix	genus	0.09
OTU_1018_offTarget1		Bacteria	domain	0.92	Firmicutes	phylum	0.32	Clostridia	class	0.18	Clostridiales	order	0.17	Ruminococcaceae	family	0.07	Acetanaerobacterium	genus	0.06
OTU_411_offTarget1	-	Bacteria	domain	0.78	Actinobacteria	phylum	0.13	Actinobacteria	class	0.13	Bifidobacteriales	order	0.06	Bifidobacteriaceae	family	0.06	Parascardovia	genus	0.05
OTU_4286_offTarget1	-	Bacteria	domain	0.81	Bacteroidetes	phylum	0.2	Cytophagia	class	0.08	Cytophagales	order	0.08	Cytophagaceae	family	0.05	Fibrisoma	genus	0.05
OTU_4289_offTarget1	-	Archaea	domain	0.28	Euryarchaeota	phylum	0.16	Methanomicrobia	class	0.06	Methanosarcinales	order	0.06	Methanosarcinaceae	family	0.06	Methanimicrococcus	genus	0.05
OTU_2710_offTarget1	-	Archaea	domain	0.38	Euryarchaeota	phylum	0.25	Thermoplasmata	class	0.11	Methanomassiliicoccales	order	0.09	Methanomassiliicoccaceae	family	0.09	Methanomassiliicoccus	genus	0.09
OTU_2571_offTarget1		Bacteria	domain	0.75	Proteobacteria	phylum	0.19	Gammaproteobacteria	class	0.11	Chromatiales	order	0.04	Ectothiorhodospiraceae	family	0.02	Alkalispirillum	genus	0.02
OTU_2964_offTarget1		Bacteria	domain	0.83	Fusobacteria	phylum	0.16	Fusobacteriia	class	0.16	Fusobacteriales	order	0.16	Leptotrichiaceae	family	0.14	Sneathia	genus	0.14
OTU_4114_offTarget1	-	Archaea	domain	0.24	Crenarchaeota	phylum	0.17	Thermoprotei	class	0.17	Desulfurococcales	order	0.15	Desulfurococcaceae	family	0.14	Sulfophobococcus	genus	0.14
OTU_4869_offTarget1		Bacteria	domain	0.8	Aquificae	phylum	0.09	Aquificae	class	0.09	Aquificales	order	0.09	Aquificaceae	family	0.04	Aquifex	genus	0.04
OTU_957_offTarget1		Bacteria	domain	0.86	Tenericutes	phylum	0.02	Mollicutes	class	0.02	Anaeroplasmatales	order	0.02	Anaeroplasmataceae	family	0.02	Asteroleplasma	genus	0.02
OTU_1746_offTarget1		Archaea	domain	0.23	Parvarchaeota	phylum	0.13	Candidatus Parvarchaeum	class	0.13	Candidatus Parvarchaeum	order	0.13	Candidatus Parvarchaeum	family	0.13	Candidatus Parvarchaeum	genus	0.13
OTU_2741_offTarget1		Bacteria	domain	0.86	Chloroflexi	phylum	0.12	Thermomicrobia	class	0.1	Sphaerobacterales	order	0.06	Sphaerobacteraceae	family	0.06	Nitrolancea	genus	0.05
OTU_4658_offTarget1	-	Bacteria	domain	0.98	Planctomycetes	phylum	0.11	Planctomycetia	class	0.11	Candidatus Brocadiales	order	0.1	Candidatus Brocadiaceae	family	0.1	Candidatus Anammoxoglobus	genus	0.09
OTU_2295_offTarget1		Bacteria	domain	0.98	Bacteroidetes	phylum	0.26	Sphingobacteriia	class	0.26	Sphingobacteriales	order	0.26	Chitinophagaceae	family	0.25	Parafilimonas	genus	0.22
OTU_1224_offTarget1		Bacteria	domain	0.89	Firmicutes	phylum	0.42	Negativicutes	class	0.08	Selenomonadales	order	0.08	Veillonellaceae	family	0.08	Anaerosinus	genus	0.06
OTU_3312_offTarget1		Archaea	domain	0.19	Euryarchaeota	phylum	0.17	Methanomicrobia	class	0.1	Methanomicrobiales	order	0.1	Methanomicrobiaceae	family	0.05	Methanomicrobium	genus	0.05
OTU_409_offTarget1		Bacteria	domain	0.62	Ignavibacteriae	phylum	0.07	Ignavibacteria	class	0.07	Ignavibacteriales	order	0.07	Ignavibacteriaceae	family	0.07	Ignavibacterium	genus	0.07
OTU_2865_offTarget1		Bacteria	domain	0.92	Bacteroidetes	phylum	0.33	Flavobacteriia	class	0.26	Flavobacteriales	order	0.26	Flavobacteriaceae	family	0.22	Hanstruepera	genus	0.03
OTU_2062_offTarget1		Archaea	domain	0.24	Crenarchaeota	phylum	0.1	Thermoprotei	class	0.1	Thermoproteales	order	0.08	Thermoproteaceae	family	0.07	Thermoproteus	genus	0.04
OTU_1466_offTarget1		Bacteria	domain	0.89	Firmicutes	phylum	0.24	Clostridia	class	0.18	Clostridiales	order	0.13	Clostridiales_Incertae Sedis XII	family	0.1	Acidaminobacter	genus	0.1
OTU_901_offTarget1		Bacteria	domain	0.95	Proteobacteria	phylum	0.28	Deltaproteobacteria	class	0.13	Desulfobacterales	order	0.09	Desulfobacteraceae	family	0.09	Desulfatirhabdium	genus	0.06
OTU_2557_offTarget1	-	Bacteria	domain	0.96	Proteobacteria	phylum	0.3	Gammaproteobacteria	class	0.16	Gammaproteobacteria_incertae_sedis	order	0.12	Candidatus Carsonella	family	0.12	Candidatus Carsonella	genus	0.12
OTU_4013_offTarget1	-	Bacteria	domain	0.87	Planctomycetes	phylum	0.08	Planctomycetia	class	0.08	Candidatus Brocadiales	order	0.08	Candidatus Brocadiaceae	family	0.08	Candidatus Scalindua	genus	0.08
OTU_857_offTarget1		Bacteria	domain	0.92	Proteobacteria	phylum	0.27	Gammaproteobacteria	class	0.12	Enterobacteriales	order	0.03	Enterobacteriaceae	family	0.03	Rosenbergiella	genus	0.03
OTU_3547_offTarget1		Bacteria	domain	0.93	Proteobacteria	phylum	0.29	Epsilonproteobacteria	class	0.05	Campylobacterales	order	0.05	Campylobacteraceae	family	0.05	Dehalospirillum	genus	0.05
OTU_2825_offTarget1	-	Bacteria	domain	0.85	Bacteroidetes	phylum	0.21	Sphingobacteriia	class	0.05	Sphingobacteriales	order	0.05	Saprospiraceae	family	0.03	Portibacter	genus	0.03
OTU_1896_offTarget1	-	Bacteria	domain	0.85	Bacteroidetes	phylum	0.18	Bacteroidia	class	0.11	Bacteroidales	order	0.11	Prolixibacteraceae	family	0.02	Draconibacterium	genus	0.02
OTU_4692_offTarget1		Bacteria	domain	0.87	Firmicutes	phylum	0.23	Negativicutes	class	0.07	Selenomonadales	order	0.07	Veillonellaceae	family	0.07	Anaerospora	genus	0.07
OTU_1357_offTarget1		Archaea	domain	0.1	Euryarchaeota	phylum	0.05	Methanomicrobia	class	0.03	Methanosarcinales	order	0.02	Methermicoccaceae	family	0.02	Methermicoccus	genus	0.02
OTU_3537_offTarget1		Bacteria	domain	0.87	Proteobacteria	phylum	0.41	Gammaproteobacteria	class	0.31	Gammaproteobacteria_incertae_sedis	order	0.19	Candidatus Carsonella	family	0.16	Candidatus Carsonella	genus	0.16
OTU_332_offTarget1		Bacteria	domain	0.78	Actinobacteria	phylum	0.1	Actinobacteria	class	0.1	Actinomycetales	order	0.06	Pseudonocardiaceae	family	0.04	Thermobispora	genus	0.04
OTU_1407_offTarget1		Bacteria	domain	0.82	Acidobacteria	phylum	0.09	Acidobacteria_Gp4	class	0.09	Blastocatella	order	0.09	Blastocatella	family	0.09	Blastocatella	genus	0.09
OTU_4892_offTarget1	-	Bacteria	domain	0.9	Proteobacteria	phylum	0.34	Deltaproteobacteria	class	0.1	Desulfobacterales	order	0.08	Desulfobacteraceae	family	0.07	Desulfatirhabdium	genus	0.07
OTU_2743_offTarget1	-	Bacteria	domain	0.94	Firmicutes	phylum	0.26	Negativicutes	class	0.08	Selenomonadales	order	0.08	Veillonellaceae	family	0.07	Psychrosinus	genus	0.04
OTU_1158_offTarget1		Bacteria	domain	0.9	Bacteroidetes	phylum	0.26	Bacteroidia	class	0.11	Bacteroidales	order	0.11	Porphyromonadaceae	family	0.09	Tannerella	genus	0.06
OTU_1453_offTarget1		Bacteria	domain	0.84	Proteobacteria	phylum	0.25	Gammaproteobacteria	class	0.11	Chromatiales	order	0.05	Chromatiaceae	family	0.03	Thiolamprovum	genus	0.03
OTU_997_offTarget1		Bacteria	domain	0.92	Proteobacteria	phylum	0.31	Alphaproteobacteria	class	0.09	Caulobacterales	order	0.06	Hyphomonadaceae	family	0.06	Hellea	genus	0.0
OTU_4694_offTarget1		Archaea	domain	0.32	Woesearchaeota	phylum	0.11	Woesearchaeota Incertae Sedis AR16	class	0.1	Woesearchaeota Incertae Sedis AR16	order	0.1	Woesearchaeota Incertae Sedis AR16	family	0.1	Woesearchaeota Incertae Sedis AR16	genus	0.1
OTU_1872_offTarget1	-	Archaea	domain	0.12	Woesearchaeota	phylum	0.06	Woesearchaeota Incertae Sedis AR18	class	0.03	Woesearchaeota Incertae Sedis AR18	order	0.03	Woesearchaeota Incertae Sedis AR18	family	0.03	Woesearchaeota Incertae Sedis AR18	genus	0.03
OTU_1700_offTarget1		Bacteria	domain	0.93	Verrucomicrobia	phylum	0.09	Verrucomicrobiae	class	0.08	Verrucomicrobiales	order	0.08	Verrucomicrobiaceae	family	0.08	Persicirhabdus	genus	0.04
OTU_4476_offTarget1		Archaea	domain	0.16	Euryarchaeota	phylum	0.09	Halobacteria	class	0.06	Haloferacales	order	0.03	Haloferacaceae	family	0.03	Haloquadratum	genus	0.02
OTU_2668_offTarget1		Bacteria	domain	0.96	Bacteroidetes	phylum	0.28	Bacteroidia	class	0.2	Bacteroidales	order	0.2	Prolixibacteraceae	family	0.16	Prolixibacter	genus	0.16
OTU_480_offTarget1	-	Bacteria	domain	0.87	Proteobacteria	phylum	0.35	Gammaproteobacteria	class	0.18	Alteromonadales	order	0.08	Alteromonadaceae	family	0.05	Catenovulum	genus	0.05
OTU_1195_offTarget1		Bacteria	domain	0.94	Proteobacteria	phylum	0.33	Gammaproteobacteria	class	0.21	Gammaproteobacteria_incertae_sedis	order	0.11	Candidatus Carsonella	family	0.11	Candidatus Carsonella	genus	0.11
OTU_4622_offTarget1	-	Archaea	domain	0.26	Pacearchaeota	phylum	0.1	Pacearchaeota Incertae Sedis AR13	class	0.1	Pacearchaeota Incertae Sedis AR13	order	0.1	Pacearchaeota Incertae Sedis AR13	family	0.1	Pacearchaeota Incertae Sedis AR13	genus	0.1
OTU_4976_offTarget1	-	Bacteria	domain	0.88	Proteobacteria	phylum	0.44	Gammaproteobacteria	class	0.15	Chromatiales	order	0.08	Chromatiaceae	family	0.07	Nitrosococcus	genus	0.06
OTU_1372_offTarget1		Bacteria	domain	0.9	Planctomycetes	phylum	0.1	Planctomycetia	class	0.09	Planctomycetales	order	0.09	Planctomycetaceae	family	0.09	Pirellula	genus	0.06
OTU_1603_offTarget1		Bacteria	domain	0.93	Proteobacteria	phylum	0.37	Alphaproteobacteria	class	0.11	Rhodospirillales	order	0.09	Acetobacteraceae	family	0.06	Rhodovarius	genus	0.05
OTU_322_offTarget1	-	Archaea	domain	0.36	Crenarchaeota	phylum	0.23	Thermoprotei	class	0.23	Thermoproteales	order	0.18	Thermoproteaceae	family	0.18	Thermoproteus	genus	0.16
OTU_2112_offTarget1	-	Bacteria	domain	0.81	Proteobacteria	phylum	0.22	Gammaproteobacteria	class	0.13	Gammaproteobacteria_incertae_sedis	order	0.13	Candidatus Carsonella	family	0.13	Candidatus Carsonella	genus	0.13
OTU_2850_offTarget1		Bacteria	domain	0.89	Proteobacteria	phylum	0.29	Alphaproteobacteria	class	0.11	Rhodospirillales	order	0.05	Rhodospirillaceae	family	0.04	Rhodospirillum	genus	0.02
OTU_4401_offTarget1	-	Bacteria	domain	0.8	Proteobacteria	phylum	0.28	Epsilonproteobacteria	class	0.04	Nautiliales	order	0.04	Nautiliaceae	family	0.04	Cetia	genus	0.03
OTU_4596_offTarget1		Bacteria	domain	0.93	Proteobacteria	phylum	0.24	Gammaproteobacteria	class	0.15	Gammaproteobacteria_incertae_sedis	order	0.04	Candidatus Carsonella	family	0.04	Candidatus Carsonella	genus	0.04
OTU_2609_offTarget1	-	Bacteria	domain	0.82	Planctomycetes	phylum	0.13	Planctomycetia	class	0.13	Candidatus Brocadiales	order	0.11	Candidatus Brocadiaceae	family	0.11	Candidatus Brocadia	genus	0.07
OTU_2255_offTarget1	-	Bacteria	domain	0.81	Bacteroidetes	phylum	0.2	Flavobacteriia	class	0.14	Flavobacteriales	order	0.14	Flavobacteriaceae	family	0.13	Leptobacterium	genus	0.06
OTU_2181_offTarget1	-	Bacteria	domain	0.95	Chloroflexi	phylum	0.03	Dehalococcoidia	class	0.03	Dehalococcoidales	order	0.03	Dehalococcoidaceae	family	0.03	Dehalococcoides	genus	0.03
OTU_3314_offTarget1		Bacteria	domain	0.9	Firmicutes	phylum	0.39	Bacilli	class	0.15	Bacillales	order	0.12	Thermoactinomycetaceae 1	family	0.06	Desmospora	genus	0.05
OTU_1772_offTarget1		Bacteria	domain	0.95	Firmicutes	phylum	0.29	Negativicutes	class	0.17	Selenomonadales	order	0.17	Veillonellaceae	family	0.17	Psychrosinus	genus	0.13
OTU_4446_offTarget1		Archaea	domain	0.54	Crenarchaeota	phylum	0.35	Thermoprotei	class	0.35	Desulfurococcales	order	0.18	Pyrodictiaceae	family	0.08	Pyrolobus	genus	0.08
OTU_4439_offTarget1	-	Bacteria	domain	0.87	Planctomycetes	phylum	0.08	Planctomycetia	class	0.08	Planctomycetales	order	0.07	Planctomycetaceae	family	0.07	Zavarzinella	genus	0.03
OTU_2238_offTarget1		Bacteria	domain	0.87	Chloroflexi	phylum	0.07	Anaerolineae	class	0.07	Anaerolineales	order	0.07	Anaerolineaceae	family	0.07	Thermomarinilinea	genus	0.06
OTU_1205_offTarget1		Bacteria	domain	0.96	Proteobacteria	phylum	0.27	Gammaproteobacteria	class	0.12	Xanthomonadales	order	0.06	Sinobacteraceae	family	0.06	Alkanibacter	genus	0.03
OTU_2879_offTarget1		Bacteria	domain	0.98	Actinobacteria	phylum	0.08	Actinobacteria	class	0.08	Actinomycetales	order	0.04	Propionibacteriaceae	family	0.02	Aestuariimicrobium	genus	0.02
OTU_1643_offTarget1		Archaea	domain	0.21	Euryarchaeota	phylum	0.15	Halobacteria	class	0.05	Halobacteriales	order	0.04	Halobacteriaceae	family	0.04	Halocalculus	genus	0.04
OTU_3067_offTarget1	-	Bacteria	domain	0.91	Actinobacteria	phylum	0.12	Actinobacteria	class	0.12	Bifidobacteriales	order	0.06	Bifidobacteriaceae	family	0.06	Gardnerella	genus	0.06
OTU_747_offTarget1		Bacteria	domain	0.88	candidate division ZB3	phylum	0.08	ZB3_genera_incertae_sedis	class	0.08	ZB3_genera_incertae_sedis	order	0.08	ZB3_genera_incertae_sedis	family	0.08	ZB3_genera_incertae_sedis	genus	0.08
OTU_4619_offTarget1		Archaea	domain	0.34	Pacearchaeota	phylum	0.07	Pacearchaeota Incertae Sedis AR13	class	0.07	Pacearchaeota Incertae Sedis AR13	order	0.07	Pacearchaeota Incertae Sedis AR13	family	0.07	Pacearchaeota Incertae Sedis AR13	genus	0.07
OTU_2372_offTarget1		Archaea	domain	0.19	Crenarchaeota	phylum	0.09	Thermoprotei	class	0.09	Thermoproteales	order	0.08	Thermoproteaceae	family	0.06	Thermocladium	genus	0.04
OTU_20_offTarget1		Bacteria	domain	0.98	Hydrogenedentes	phylum	0.05	Candidatus Hydrogenedens	class	0.05	Candidatus Hydrogenedens	order	0.05	Candidatus Hydrogenedens	family	0.05	Candidatus Hydrogenedens	genus	0.05
OTU_2717_offTarget1	-	Archaea	domain	0.24	Euryarchaeota	phylum	0.11	Halobacteria	class	0.03	Halobacteriales	order	0.03	Halobacteriaceae	family	0.03	Halapricum	genus	0.03
OTU_1999_offTarget1	-	Bacteria	domain	0.74	Proteobacteria	phylum	0.27	Deltaproteobacteria	class	0.1	Myxococcales	order	0.09	Cystobacteraceae	family	0.03	Melittangium	genus	0.03
OTU_1332_offTarget1		Archaea	domain	0.16	Pacearchaeota	phylum	0.09	Pacearchaeota Incertae Sedis AR13	class	0.09	Pacearchaeota Incertae Sedis AR13	order	0.09	Pacearchaeota Incertae Sedis AR13	family	0.09	Pacearchaeota Incertae Sedis AR13	genus	0.09
OTU_4429_offTarget1		Archaea	domain	0.09	Pacearchaeota	phylum	0.05	Pacearchaeota Incertae Sedis AR13	class	0.05	Pacearchaeota Incertae Sedis AR13	order	0.05	Pacearchaeota Incertae Sedis AR13	family	0.05	Pacearchaeota Incertae Sedis AR13	genus	0.05
OTU_3083_offTarget1		Bacteria	domain	0.82	Planctomycetes	phylum	0.17	Planctomycetia	class	0.17	Planctomycetales	order	0.17	Planctomycetaceae	family	0.17	Zavarzinella	genus	0.13
OTU_4421_offTarget1		Bacteria	domain	0.88	Planctomycetes	phylum	0.05	Planctomycetia	class	0.04	Candidatus Brocadiales	order	0.04	Candidatus Brocadiaceae	family	0.04	Candidatus Scalindua	genus	0.02
OTU_1504_offTarget1		Bacteria	domain	0.89	Synergistetes	phylum	0.07	Synergistia	class	0.07	Synergistales	order	0.07	Synergistaceae	family	0.07	Jonquetella	genus	0.07
OTU_4478_offTarget1		Bacteria	domain	0.88	Cyanobacteria/Chloroplast	phylum	0.14	Chloroplast	class	0.14	Chloroplast	order	0.14	Chloroplast	family	0.14	Chlorarachniophyceae	genus	0.14
OTU_2039_offTarget1	-	Bacteria	domain	0.79	Spirochaetes	phylum	0.09	Spirochaetia	class	0.09	Spirochaetales	order	0.09	Spirochaetales_incertae_sedis	family	0.08	Exilispira	genus	0.08
OTU_5095_offTarget1		Bacteria	domain	0.9	Firmicutes	phylum	0.31	Negativicutes	class	0.03	Selenomonadales	order	0.03	Acidaminococcaceae	family	0.03	Succiniclasticum	genus	0.02
OTU_3573_offTarget1	-	Archaea	domain	0.29	Euryarchaeota	phylum	0.14	Halobacteria	class	0.06	Halobacteriales	order	0.05	Halobacteriaceae	family	0.05	Halocalculus	genus	0.02
OTU_105_offTarget1		Bacteria	domain	0.92	Proteobacteria	phylum	0.31	Gammaproteobacteria	class	0.15	Pasteurellales	order	0.03	Pasteurellaceae	family	0.03	Necropsobacter	genus	0.01
OTU_1905_offTarget1		Bacteria	domain	0.84	Proteobacteria	phylum	0.23	Betaproteobacteria	class	0.07	Sulfuricellales	order	0.02	Sulfuricellaceae	family	0.02	Sulfuricella	genus	0.02
OTU_4420_offTarget1		Archaea	domain	0.24	Pacearchaeota	phylum	0.16	Pacearchaeota Incertae Sedis AR13	class	0.16	Pacearchaeota Incertae Sedis AR13	order	0.16	Pacearchaeota Incertae Sedis AR13	family	0.16	Pacearchaeota Incertae Sedis AR13	genus	0.16
OTU_1595_offTarget1		Bacteria	domain	0.94	Proteobacteria	phylum	0.41	Gammaproteobacteria	class	0.26	Aeromonadales	order	0.01	Succinivibrionaceae	family	0.01	Ruminobacter	genus	0.01
OTU_2848_offTarget1	-	Bacteria	domain	0.86	Proteobacteria	phylum	0.39	Deltaproteobacteria	class	0.19	Desulfuromonadales	order	0.07	Desulfuromonadaceae	family	0.01	Malonomonas	genus	0.01
OTU_2022_offTarget1		Bacteria	domain	0.89	Thermodesulfobacteria	phylum	0.08	Thermodesulfobacteria	class	0.08	Thermodesulfobacteriales	order	0.08	Thermodesulfobacteriaceae	family	0.08	Thermosulfurimonas	genus	0.07
OTU_4110_offTarget1		Bacteria	domain	0.9	Acidobacteria	phylum	0.1	Acidobacteria_Gp4	class	0.1	Blastocatella	order	0.1	Blastocatella	family	0.1	Blastocatella	genus	0.1
OTU_4651_offTarget1		Bacteria	domain	0.86	Firmicutes	phylum	0.42	Clostridia	class	0.31	Clostridiales	order	0.25	Gracilibacteraceae	family	0.1	Gracilibacter	genus	0.1
OTU_3637_offTarget1		Bacteria	domain	0.97	Chloroflexi	phylum	0.38	Thermomicrobia	class	0.36	Thermomicrobiales	order	0.36	Thermomicrobiaceae	family	0.36	Thermorudis	genus	0.36
OTU_3503_offTarget1	-	Archaea	domain	0.36	Pacearchaeota	phylum	0.13	Pacearchaeota Incertae Sedis AR13	class	0.13	Pacearchaeota Incertae Sedis AR13	order	0.13	Pacearchaeota Incertae Sedis AR13	family	0.13	Pacearchaeota Incertae Sedis AR13	genus	0.13
OTU_4036_offTarget1		Bacteria	domain	0.89	Firmicutes	phylum	0.33	Clostridia	class	0.25	Clostridiales	order	0.19	Eubacteriaceae	family	0.15	Anaerofustis	genus	0.15
OTU_183_offTarget1		Bacteria	domain	0.95	Bacteroidetes	phylum	0.29	Bacteroidia	class	0.03	Bacteroidales	order	0.03	Marinilabiliaceae	family	0.0	Alkalitalea	genus	0.0
OTU_1779_offTarget1		Bacteria	domain	0.83	Proteobacteria	phylum	0.28	Alphaproteobacteria	class	0.15	Rhizobiales	order	0.06	Phyllobacteriaceae	family	0.05	Pseudahrensia	genus	0.05
OTU_4448_offTarget1	-	Bacteria	domain	0.94	Bacteroidetes	phylum	0.18	Sphingobacteriia	class	0.09	Sphingobacteriales	order	0.09	Chitinophagaceae	family	0.09	Hydrobacter	genus	0.05
OTU_2148_offTarget1		Bacteria	domain	0.9	Proteobacteria	phylum	0.46	Gammaproteobacteria	class	0.33	Gammaproteobacteria_incertae_sedis	order	0.26	Candidatus Carsonella	family	0.26	Candidatus Carsonella	genus	0.26
OTU_1726_offTarget1	-	Bacteria	domain	0.84	Proteobacteria	phylum	0.24	Gammaproteobacteria	class	0.08	Pseudomonadales	order	0.03	Moraxellaceae	family	0.03	Alkanindiges	genus	0.03
OTU_4660_offTarget1		Bacteria	domain	0.85	Firmicutes	phylum	0.49	Negativicutes	class	0.29	Selenomonadales	order	0.29	Veillonellaceae	family	0.29	Allisonella	genus	0.22
OTU_1438_offTarget1		Bacteria	domain	0.96	Proteobacteria	phylum	0.31	Gammaproteobacteria	class	0.13	Thiotrichales	order	0.06	Piscirickettsiaceae	family	0.05	Galenea	genus	0.05
OTU_4841_offTarget1		Bacteria	domain	0.89	Bacteroidetes	phylum	0.14	Cytophagia	class	0.04	Cytophagales	order	0.04	Cyclobacteriaceae	family	0.04	Nitritalea	genus	0.04
OTU_5010_offTarget1		Bacteria	domain	0.92	Proteobacteria	phylum	0.35	Gammaproteobacteria	class	0.19	Gammaproteobacteria_incertae_sedis	order	0.09	Candidatus Carsonella	family	0.09	Candidatus Carsonella	genus	0.09
OTU_2227_offTarget1		Bacteria	domain	0.93	Actinobacteria	phylum	0.11	Actinobacteria	class	0.11	Actinomycetales	order	0.08	Propionibacteriaceae	family	0.04	Propioniciclava	genus	0.04
OTU_2896_offTarget1	-	Archaea	domain	0.18	Euryarchaeota	phylum	0.12	Methanomicrobia	class	0.08	Methanosarcinales	order	0.07	Methanosarcinaceae	family	0.06	Methanosalsum	genus	0.06
OTU_2863_offTarget1	-	Bacteria	domain	0.94	Proteobacteria	phylum	0.34	Gammaproteobacteria	class	0.25	Pasteurellales	order	0.12	Pasteurellaceae	family	0.12	Nicoletella	genus	0.11
OTU_3755_offTarget1	-	Bacteria	domain	0.91	Proteobacteria	phylum	0.31	Betaproteobacteria	class	0.15	Neisseriales	order	0.14	Neisseriaceae	family	0.14	Laribacter	genus	0.13
OTU_3914_offTarget1	-	Bacteria	domain	0.81	Bacteroidetes	phylum	0.21	Cytophagia	class	0.18	Cytophagales	order	0.18	Cyclobacteriaceae	family	0.05	Mongoliitalea	genus	0.04
OTU_4132_offTarget1	-	Archaea	domain	0.26	Crenarchaeota	phylum	0.24	Thermoprotei	class	0.24	Thermoproteales	order	0.12	Thermoproteaceae	family	0.12	Caldivirga	genus	0.08
OTU_1948_offTarget1	-	Bacteria	domain	0.83	Proteobacteria	phylum	0.36	Gammaproteobacteria	class	0.19	Pasteurellales	order	0.09	Pasteurellaceae	family	0.09	Bibersteinia	genus	0.07
OTU_2735_offTarget1		Bacteria	domain	0.94	Bacteroidetes	phylum	0.16	Bacteroidia	class	0.05	Bacteroidales	order	0.05	Porphyromonadaceae	family	0.05	Microbacter	genus	0.05
OTU_3322_offTarget1		Bacteria	domain	0.96	Proteobacteria	phylum	0.23	Epsilonproteobacteria	class	0.11	Nautiliales	order	0.09	Nautiliaceae	family	0.09	Thioreductor	genus	0.07
OTU_545_offTarget1	-	Bacteria	domain	0.85	Proteobacteria	phylum	0.3	Gammaproteobacteria	class	0.13	Gammaproteobacteria_incertae_sedis	order	0.06	Candidatus Carsonella	family	0.06	Candidatus Carsonella	genus	0.06
OTU_648_offTarget1	-	Bacteria	domain	0.87	Proteobacteria	phylum	0.24	Gammaproteobacteria	class	0.12	Gammaproteobacteria_incertae_sedis	order	0.04	Candidatus Carsonella	family	0.03	Candidatus Carsonella	genus	0.03
OTU_1182_offTarget1	-	Bacteria	domain	0.9	Bacteroidetes	phylum	0.22	Flavobacteriia	class	0.15	Flavobacteriales	order	0.15	Flavobacteriaceae	family	0.12	Meridianimaribacter	genus	0.04
OTU_2952_offTarget1		Archaea	domain	0.16	Woesearchaeota	phylum	0.09	Woesearchaeota Incertae Sedis AR20	class	0.07	Woesearchaeota Incertae Sedis AR20	order	0.07	Woesearchaeota Incertae Sedis AR20	family	0.07	Woesearchaeota Incertae Sedis AR20	genus	0.07
OTU_2992_offTarget1		Bacteria	domain	0.86	Proteobacteria	phylum	0.27	Betaproteobacteria	class	0.06	Burkholderiales	order	0.05	Burkholderiales_incertae_sedis	family	0.02	Thiobacter	genus	0.02
OTU_1482_offTarget1	-	Bacteria	domain	0.97	Bacteroidetes	phylum	0.39	Flavobacteriia	class	0.3	Flavobacteriales	order	0.3	Flavobacteriaceae	family	0.25	Maritimimonas	genus	0.05
OTU_3715_offTarget1		Bacteria	domain	0.81	Bacteroidetes	phylum	0.23	Flavobacteriia	class	0.18	Flavobacteriales	order	0.18	Flavobacteriaceae	family	0.18	Coenonia	genus	0.17
OTU_1906_offTarget1		Bacteria	domain	0.84	Bacteroidetes	phylum	0.28	Sphingobacteriia	class	0.04	Sphingobacteriales	order	0.04	Saprospiraceae	family	0.02	Portibacter	genus	0.02
OTU_3100_offTarget1		Bacteria	domain	0.88	Candidatus Calescamantes	phylum	0.04	Candidatus Calescibacterium	class	0.04	Candidatus Calescibacterium	order	0.04	Candidatus Calescibacterium	family	0.04	Candidatus Calescibacterium	genus	0.04
OTU_799_offTarget1		Archaea	domain	0.27	Pacearchaeota	phylum	0.14	Pacearchaeota Incertae Sedis AR13	class	0.14	Pacearchaeota Incertae Sedis AR13	order	0.14	Pacearchaeota Incertae Sedis AR13	family	0.14	Pacearchaeota Incertae Sedis AR13	genus	0.14
OTU_3986_offTarget1		Bacteria	domain	1.0	Actinobacteria	phylum	0.37	Actinobacteria	class	0.37	Actinomycetales	order	0.37	Streptosporangiaceae	family	0.16	Thermopolyspora	genus	0.16
OTU_1829_offTarget1		Archaea	domain	0.23	Euryarchaeota	phylum	0.07	Methanomicrobia	class	0.04	Methanosarcinales	order	0.03	Methermicoccaceae	family	0.03	Methermicoccus	genus	0.03
OTU_4614_offTarget1		Bacteria	domain	0.81	Bacteroidetes	phylum	0.15	Flavobacteriia	class	0.09	Flavobacteriales	order	0.09	Flavobacteriaceae	family	0.09	Pricia	genus	0.01
OTU_4079_offTarget1	-	Archaea	domain	0.2	Woesearchaeota	phylum	0.08	Woesearchaeota Incertae Sedis AR18	class	0.08	Woesearchaeota Incertae Sedis AR18	order	0.08	Woesearchaeota Incertae Sedis AR18	family	0.08	Woesearchaeota Incertae Sedis AR18	genus	0.08
OTU_4480_offTarget1		Archaea	domain	0.21	Pacearchaeota	phylum	0.13	Pacearchaeota Incertae Sedis AR13	class	0.13	Pacearchaeota Incertae Sedis AR13	order	0.13	Pacearchaeota Incertae Sedis AR13	family	0.13	Pacearchaeota Incertae Sedis AR13	genus	0.13
OTU_2630_offTarget1		Bacteria	domain	0.88	Planctomycetes	phylum	0.24	Planctomycetia	class	0.24	Planctomycetales	order	0.23	Planctomycetaceae	family	0.23	Gimesia	genus	0.19
OTU_1684_offTarget1		Archaea	domain	0.2	Euryarchaeota	phylum	0.15	Halobacteria	class	0.11	Haloferacales	order	0.06	Haloferacaceae	family	0.06	Salinigranum	genus	0.06
OTU_4471_offTarget1		Bacteria	domain	0.95	Proteobacteria	phylum	0.37	Gammaproteobacteria	class	0.12	Gammaproteobacteria_incertae_sedis	order	0.1	Candidatus Carsonella	family	0.07	Candidatus Carsonella	genus	0.07
OTU_186_offTarget1		Bacteria	domain	0.86	Proteobacteria	phylum	0.2	Epsilonproteobacteria	class	0.1	Campylobacterales	order	0.1	Helicobacteraceae	family	0.09	Wolinella	genus	0.09
OTU_4490_offTarget1	-	Bacteria	domain	0.9	Bacteroidetes	phylum	0.19	Flavobacteriia	class	0.12	Flavobacteriales	order	0.12	Flavobacteriaceae	family	0.12	Imtechella	genus	0.04
OTU_4618_offTarget1		Archaea	domain	0.22	Euryarchaeota	phylum	0.15	Halobacteria	class	0.09	Halobacteriales	order	0.08	Halobacteriaceae	family	0.08	Halapricum	genus	0.08
OTU_4388_offTarget1		Archaea	domain	0.21	Euryarchaeota	phylum	0.17	Methanomicrobia	class	0.09	Methanomicrobiales	order	0.06	Methanomicrobiaceae	family	0.05	Methanomicrobium	genus	0.05
OTU_546_offTarget1		Bacteria	domain	0.85	Proteobacteria	phylum	0.28	Gammaproteobacteria	class	0.15	Gammaproteobacteria_incertae_sedis	order	0.11	Candidatus Carsonella	family	0.11	Candidatus Carsonella	genus	0.11
OTU_1172_offTarget1		Bacteria	domain	0.98	Tenericutes	phylum	0.19	Mollicutes	class	0.19	Anaeroplasmatales	order	0.19	Anaeroplasmataceae	family	0.19	Asteroleplasma	genus	0.19
OTU_5096_offTarget1		Bacteria	domain	0.82	Chloroflexi	phylum	0.17	Dehalococcoidia	class	0.08	Dehalococcoidales	order	0.08	Dehalococcoidaceae	family	0.08	Dehalococcoides	genus	0.08
OTU_4938_offTarget1		Archaea	domain	0.17	Pacearchaeota	phylum	0.04	Pacearchaeota Incertae Sedis AR13	class	0.04	Pacearchaeota Incertae Sedis AR13	order	0.04	Pacearchaeota Incertae Sedis AR13	family	0.04	Pacearchaeota Incertae Sedis AR13	genus	0.04
OTU_3649_offTarget1		Bacteria	domain	0.91	Firmicutes	phylum	0.29	Clostridia	class	0.21	Clostridiales	order	0.21	Lachnospiraceae	family	0.11	Hungatella	genus	0.1
OTU_2645_offTarget1		Archaea	domain	0.17	Parvarchaeota	phylum	0.07	Candidatus Parvarchaeum	class	0.07	Candidatus Parvarchaeum	order	0.07	Candidatus Parvarchaeum	family	0.07	Candidatus Parvarchaeum	genus	0.07
OTU_687_offTarget1		Bacteria	domain	0.9	Lentisphaerae	phylum	0.04	Oligosphaeria	class	0.04	Oligosphaerales	order	0.04	Oligosphaeraceae	family	0.04	Oligosphaera	genus	0.04
OTU_852_offTarget1		Bacteria	domain	0.85	Bacteroidetes	phylum	0.31	Flavobacteriia	class	0.2	Flavobacteriales	order	0.2	Flavobacteriaceae	family	0.2	Ichthyenterobacterium	genus	0.08
OTU_4030_offTarget1		Bacteria	domain	0.99	Chloroflexi	phylum	0.6	Thermomicrobia	class	0.58	Thermomicrobiales	order	0.57	Thermomicrobiaceae	family	0.57	Thermorudis	genus	0.57
OTU_1614_offTarget1		Archaea	domain	0.22	Woesearchaeota	phylum	0.05	Woesearchaeota Incertae Sedis AR18	class	0.03	Woesearchaeota Incertae Sedis AR18	order	0.03	Woesearchaeota Incertae Sedis AR18	family	0.03	Woesearchaeota Incertae Sedis AR18	genus	0.03
OTU_1376_offTarget1		Bacteria	domain	0.82	Acidobacteria	phylum	0.08	Holophagae	class	0.08	Acanthopleuribacterales	order	0.07	Acanthopleuribacteraceae	family	0.07	Acanthopleuribacter	genus	0.07
OTU_981_offTarget1		Bacteria	domain	0.98	Bacteroidetes	phylum	0.23	Bacteroidia	class	0.09	Bacteroidales	order	0.09	Bacteroidales_incertae_sedis	family	0.06	Phocaeicola	genus	0.06
OTU_2906_offTarget1	-	Bacteria	domain	0.89	Firmicutes	phylum	0.31	Erysipelotrichia	class	0.07	Erysipelotrichales	order	0.07	Erysipelotrichaceae	family	0.07	Holdemanella	genus	0.05
OTU_4423_offTarget1	-	Bacteria	domain	0.91	Proteobacteria	phylum	0.39	Gammaproteobacteria	class	0.25	Gammaproteobacteria_incertae_sedis	order	0.15	Candidatus Carsonella	family	0.14	Candidatus Carsonella	genus	0.14
OTU_2666_offTarget1	-	Bacteria	domain	0.92	Planctomycetes	phylum	0.12	Planctomycetia	class	0.12	Planctomycetales	order	0.12	Planctomycetaceae	family	0.12	Zavarzinella	genus	0.08
OTU_3867_offTarget1		Bacteria	domain	0.91	Bacteroidetes	phylum	0.27	Flavobacteriia	class	0.16	Flavobacteriales	order	0.16	Cryomorphaceae	family	0.04	Crocinitomix	genus	0.04
OTU_3789_offTarget1		Bacteria	domain	0.96	Bacteroidetes	phylum	0.37	Bacteroidia	class	0.14	Bacteroidales	order	0.14	Porphyromonadaceae	family	0.1	Petrimonas	genus	0.09
OTU_1365_offTarget1	-	Bacteria	domain	0.8	Firmicutes	phylum	0.24	Clostridia	class	0.16	Clostridiales	order	0.13	Clostridiales_Incertae Sedis XI	family	0.06	Murdochiella	genus	0.06
OTU_748_offTarget1	-	Archaea	domain	0.29	Diapherotrites	phylum	0.06	Candidatus Iainarchaeum	class	0.06	Candidatus Iainarchaeum	order	0.06	Candidatus Iainarchaeum	family	0.06	Candidatus Iainarchaeum	genus	0.06
OTU_1200_offTarget1	-	Bacteria	domain	0.93	Proteobacteria	phylum	0.31	Deltaproteobacteria	class	0.14	Desulfobacterales	order	0.07	Desulfobacteraceae	family	0.06	Desulfospira	genus	0.03
OTU_103_offTarget1		Bacteria	domain	0.96	Bacteroidetes	phylum	0.23	Flavobacteriia	class	0.13	Flavobacteriales	order	0.13	Cryomorphaceae	family	0.05	Wandonia	genus	0.04
OTU_3032_offTarget1	-	Bacteria	domain	0.89	Bacteroidetes	phylum	0.23	Flavobacteriia	class	0.16	Flavobacteriales	order	0.16	Flavobacteriaceae	family	0.14	Gangjinia	genus	0.07
OTU_4781_offTarget1		Bacteria	domain	0.88	Firmicutes	phylum	0.44	Clostridia	class	0.32	Clostridiales	order	0.22	Eubacteriaceae	family	0.07	Pseudoramibacter	genus	0.07
OTU_4511_offTarget1		Bacteria	domain	0.9	Lentisphaerae	phylum	0.03	Oligosphaeria	class	0.03	Oligosphaerales	order	0.03	Oligosphaeraceae	family	0.03	Oligosphaera	genus	0.03
OTU_3091_offTarget1	-	Archaea	domain	0.14	Euryarchaeota	phylum	0.1	Methanomicrobia	class	0.06	Methanosarcinales	order	0.06	Methanosarcinaceae	family	0.06	Methanimicrococcus	genus	0.05
OTU_2155_offTarget1		Bacteria	domain	0.9	Proteobacteria	phylum	0.34	Gammaproteobacteria	class	0.21	Gammaproteobacteria_incertae_sedis	order	0.21	Candidatus Carsonella	family	0.21	Candidatus Carsonella	genus	0.21
OTU_3215_offTarget1	-	Archaea	domain	0.17	Parvarchaeota	phylum	0.05	Candidatus Parvarchaeum	class	0.05	Candidatus Parvarchaeum	order	0.05	Candidatus Parvarchaeum	family	0.05	Candidatus Parvarchaeum	genus	0.05
OTU_4170_offTarget1		Bacteria	domain	0.82	Proteobacteria	phylum	0.25	Gammaproteobacteria	class	0.13	Gammaproteobacteria_incertae_sedis	order	0.13	Candidatus Carsonella	family	0.13	Candidatus Carsonella	genus	0.13
OTU_1767_offTarget1	-	Bacteria	domain	0.78	Lentisphaerae	phylum	0.03	Oligosphaeria	class	0.03	Oligosphaerales	order	0.03	Oligosphaeraceae	family	0.03	Oligosphaera	genus	0.03
OTU_57_offTarget1		Bacteria	domain	0.74	Bacteroidetes	phylum	0.23	Cytophagia	class	0.17	Cytophagales	order	0.17	Flammeovirgaceae	family	0.12	Sediminitomix	genus	0.05
OTU_4369_offTarget1		Bacteria	domain	0.87	Planctomycetes	phylum	0.06	Planctomycetia	class	0.06	Planctomycetales	order	0.06	Planctomycetaceae	family	0.06	Planctopirus	genus	0.06
OTU_2043_offTarget1	-	Archaea	domain	0.12	Woesearchaeota	phylum	0.03	Woesearchaeota Incertae Sedis AR17	class	0.0	Woesearchaeota Incertae Sedis AR17	order	0.0	Woesearchaeota Incertae Sedis AR17	family	0.0	Woesearchaeota Incertae Sedis AR17	genus	0.0
OTU_919_offTarget1	-	Bacteria	domain	0.93	Actinobacteria	phylum	0.23	Actinobacteria	class	0.23	Actinomycetales	order	0.23	Pseudonocardiaceae	family	0.06	Sciscionella	genus	0.05
OTU_3787_offTarget1		Bacteria	domain	0.91	Firmicutes	phylum	0.31	Negativicutes	class	0.04	Selenomonadales	order	0.04	Veillonellaceae	family	0.04	Anaerosinus	genus	0.03
OTU_2007_offTarget1		Bacteria	domain	0.98	Proteobacteria	phylum	0.45	Gammaproteobacteria	class	0.26	Gammaproteobacteria_incertae_sedis	order	0.21	Candidatus Carsonella	family	0.21	Candidatus Carsonella	genus	0.21
OTU_2920_offTarget1		Bacteria	domain	0.88	Proteobacteria	phylum	0.39	Gammaproteobacteria	class	0.2	Thiotrichales	order	0.09	Thiotrichaceae	family	0.09	Beggiatoa	genus	0.09
OTU_4725_offTarget1		Bacteria	domain	0.79	Firmicutes	phylum	0.23	Bacilli	class	0.12	Lactobacillales	order	0.08	Carnobacteriaceae	family	0.08	Atopococcus	genus	0.08
OTU_4425_offTarget1		Bacteria	domain	0.88	Bacteroidetes	phylum	0.22	Flavobacteriia	class	0.14	Flavobacteriales	order	0.14	Flavobacteriaceae	family	0.14	Costertonia	genus	0.04
OTU_1561_offTarget1		Archaea	domain	0.35	Crenarchaeota	phylum	0.11	Thermoprotei	class	0.11	Sulfolobales	order	0.09	Sulfolobaceae	family	0.09	Stygiolobus	genus	0.09
OTU_908_offTarget1	-	Bacteria	domain	0.86	Proteobacteria	phylum	0.25	Deltaproteobacteria	class	0.14	Bdellovibrionales	order	0.11	Bdellovibrionaceae	family	0.11	Vampirovibrio	genus	0.11
OTU_4715_offTarget1		Bacteria	domain	0.83	Proteobacteria	phylum	0.19	Gammaproteobacteria	class	0.09	Gammaproteobacteria_incertae_sedis	order	0.02	Pleionea	family	0.01	Pleionea	genus	0.01
OTU_107_offTarget1		Bacteria	domain	0.86	Bacteroidetes	phylum	0.21	Bacteroidia	class	0.11	Bacteroidales	order	0.11	Prolixibacteraceae	family	0.09	Mangrovibacterium	genus	0.09
OTU_2830_offTarget1	-	Bacteria	domain	0.96	Planctomycetes	phylum	0.05	Planctomycetia	class	0.05	Planctomycetales	order	0.05	Planctomycetaceae	family	0.05	Telmatocola	genus	0.03
OTU_408_offTarget1	-	Bacteria	domain	0.91	Planctomycetes	phylum	0.1	Planctomycetia	class	0.1	Planctomycetales	order	0.08	Planctomycetaceae	family	0.08	Aquisphaera	genus	0.06
OTU_4970_offTarget1		Archaea	domain	0.28	Diapherotrites	phylum	0.09	Candidatus Iainarchaeum	class	0.09	Candidatus Iainarchaeum	order	0.09	Candidatus Iainarchaeum	family	0.09	Candidatus Iainarchaeum	genus	0.09
OTU_1145_offTarget1	-	Bacteria	domain	0.96	Bacteroidetes	phylum	0.17	Cytophagia	class	0.05	Cytophagales	order	0.05	Flammeovirgaceae	family	0.04	Rapidithrix	genus	0.04
OTU_999_offTarget1		Bacteria	domain	0.94	Planctomycetes	phylum	0.14	Planctomycetia	class	0.13	Planctomycetales	order	0.13	Planctomycetaceae	family	0.13	Zavarzinella	genus	0.13
OTU_393_offTarget1	-	Bacteria	domain	0.92	Bacteroidetes	phylum	0.31	Flavobacteriia	class	0.17	Flavobacteriales	order	0.17	Cryomorphaceae	family	0.08	Salinirepens	genus	0.08
OTU_2283_offTarget1	-	Bacteria	domain	0.78	Proteobacteria	phylum	0.13	Gammaproteobacteria	class	0.1	Gammaproteobacteria_incertae_sedis	order	0.06	Candidatus Carsonella	family	0.06	Candidatus Carsonella	genus	0.06
OTU_3765_offTarget1	-	Archaea	domain	0.43	Euryarchaeota	phylum	0.37	Halobacteria	class	0.37	Haloferacales	order	0.37	Haloferacaceae	family	0.37	Haloquadratum	genus	0.37
OTU_4780_offTarget1	-	Bacteria	domain	0.86	Planctomycetes	phylum	0.16	Planctomycetia	class	0.16	Planctomycetales	order	0.15	Planctomycetaceae	family	0.15	Zavarzinella	genus	0.11
OTU_2085_offTarget1		Bacteria	domain	0.92	Firmicutes	phylum	0.36	Erysipelotrichia	class	0.3	Erysipelotrichales	order	0.3	Erysipelotrichaceae	family	0.3	Eggerthia	genus	0.07
OTU_3399_offTarget1		Bacteria	domain	0.86	Cloacimonetes	phylum	0.04	Candidatus Cloacamonas	class	0.04	Candidatus Cloacamonas	order	0.04	Candidatus Cloacamonas	family	0.04	Candidatus Cloacamonas	genus	0.04
OTU_104_offTarget1	-	Bacteria	domain	0.89	Proteobacteria	phylum	0.35	Gammaproteobacteria	class	0.28	Gammaproteobacteria_incertae_sedis	order	0.24	Candidatus Carsonella	family	0.24	Candidatus Carsonella	genus	0.24
OTU_4094_offTarget1	-	Bacteria	domain	0.84	Proteobacteria	phylum	0.26	Gammaproteobacteria	class	0.18	Gammaproteobacteria_incertae_sedis	order	0.14	Candidatus Carsonella	family	0.14	Candidatus Carsonella	genus	0.14
OTU_549_offTarget1	-	Bacteria	domain	0.93	Firmicutes	phylum	0.19	Bacilli	class	0.05	Lactobacillales	order	0.05	Carnobacteriaceae	family	0.05	Jeotgalibaca	genus	0.04
OTU_2570_offTarget1	-	Bacteria	domain	0.92	Ignavibacteriae	phylum	0.08	Ignavibacteria	class	0.08	Ignavibacteriales	order	0.08	Ignavibacteriaceae	family	0.08	Ignavibacterium	genus	0.08
OTU_3239_offTarget1		Bacteria	domain	0.9	Proteobacteria	phylum	0.3	Gammaproteobacteria	class	0.24	Gammaproteobacteria_incertae_sedis	order	0.16	Candidatus Carsonella	family	0.11	Candidatus Carsonella	genus	0.11
OTU_4468_offTarget1	-	Bacteria	domain	0.88	Thermotogae	phylum	0.08	Thermotogae	class	0.08	Petrotogales	order	0.08	Petrotogaceae	family	0.08	Defluviitoga	genus	0.06
OTU_630_offTarget1	-	Bacteria	domain	0.94	Bacteroidetes	phylum	0.25	Flavobacteriia	class	0.14	Flavobacteriales	order	0.14	Flavobacteriaceae	family	0.12	Mangrovimonas	genus	0.01
OTU_3647_offTarget1		Archaea	domain	0.19	Euryarchaeota	phylum	0.16	Methanomicrobia	class	0.13	Methanomicrobiales	order	0.09	Methanoregulaceae	family	0.06	Methanosphaerula	genus	0.06
OTU_2137_offTarget1	-	Bacteria	domain	0.85	Firmicutes	phylum	0.26	Bacilli	class	0.12	Bacillales	order	0.1	Bacillaceae 2	family	0.08	Tepidibacillus	genus	0.08
OTU_3598_offTarget1	-	Bacteria	domain	0.97	Bacteroidetes	phylum	0.47	Bacteroidia	class	0.37	Bacteroidales	order	0.37	Prolixibacteraceae	family	0.29	Prolixibacter	genus	0.29
OTU_2068_offTarget1		Bacteria	domain	0.86	Proteobacteria	phylum	0.41	Deltaproteobacteria	class	0.19	Myxococcales	order	0.12	Polyangiaceae	family	0.07	Sorangium	genus	0.07
OTU_1954_offTarget1	-	Bacteria	domain	0.93	Bacteroidetes	phylum	0.28	Bacteroidia	class	0.14	Bacteroidales	order	0.14	Marinilabiliaceae	family	0.08	Alkalitalea	genus	0.03
OTU_4602_offTarget1	-	Bacteria	domain	0.86	Actinobacteria	phylum	0.24	Actinobacteria	class	0.24	Actinomycetales	order	0.24	Corynebacteriaceae	family	0.2	Turicella	genus	0.2
OTU_2061_offTarget1		Archaea	domain	0.2	Pacearchaeota	phylum	0.08	Pacearchaeota Incertae Sedis AR13	class	0.08	Pacearchaeota Incertae Sedis AR13	order	0.08	Pacearchaeota Incertae Sedis AR13	family	0.08	Pacearchaeota Incertae Sedis AR13	genus	0.08
OTU_2158_offTarget1		Bacteria	domain	0.92	Firmicutes	phylum	0.31	Erysipelotrichia	class	0.11	Erysipelotrichales	order	0.11	Erysipelotrichaceae	family	0.11	Eggerthia	genus	0.02
OTU_3961_offTarget1	-	Bacteria	domain	0.93	Planctomycetes	phylum	0.08	Planctomycetia	class	0.08	Planctomycetales	order	0.03	Planctomycetaceae	family	0.03	Gimesia	genus	0.02
OTU_3154_offTarget1	-	Bacteria	domain	0.88	Proteobacteria	phylum	0.27	Epsilonproteobacteria	class	0.04	Nautiliales	order	0.04	Nautiliaceae	family	0.04	Nitratifractor	genus	0.04
OTU_3749_offTarget1	-	Bacteria	domain	0.87	Cloacimonetes	phylum	0.03	Candidatus Cloacamonas	class	0.03	Candidatus Cloacamonas	order	0.03	Candidatus Cloacamonas	family	0.03	Candidatus Cloacamonas	genus	0.03
OTU_2968_offTarget1	-	Bacteria	domain	0.85	Proteobacteria	phylum	0.34	Gammaproteobacteria	class	0.21	Gammaproteobacteria_incertae_sedis	order	0.11	Candidatus Carsonella	family	0.09	Candidatus Carsonella	genus	0.09
OTU_4180_offTarget1		Archaea	domain	0.19	Crenarchaeota	phylum	0.1	Thermoprotei	class	0.1	Thermoproteales	order	0.04	Thermoproteaceae	family	0.04	Thermocladium	genus	0.04
OTU_333_offTarget1		Bacteria	domain	0.96	Verrucomicrobia	phylum	0.09	Opitutae	class	0.09	Puniceicoccales	order	0.09	Puniceicoccaceae	family	0.09	Puniceicoccus	genus	0.09
OTU_1933_offTarget1	-	Bacteria	domain	0.94	Firmicutes	phylum	0.23	Clostridia	class	0.16	Halanaerobiales	order	0.07	Halanaerobiaceae	family	0.07	Halocella	genus	0.06
OTU_53_offTarget1		Archaea	domain	0.34	Crenarchaeota	phylum	0.1	Thermoprotei	class	0.1	Thermoproteales	order	0.05	Thermoproteaceae	family	0.04	Thermocladium	genus	0.04
OTU_3578_offTarget1		Bacteria	domain	0.87	Cyanobacteria/Chloroplast	phylum	0.07	Chloroplast	class	0.07	Chloroplast	order	0.07	Chloroplast	family	0.07	Chlorarachniophyceae	genus	0.06
OTU_1606_offTarget1		Archaea	domain	0.22	Woesearchaeota	phylum	0.07	Woesearchaeota Incertae Sedis AR20	class	0.02	Woesearchaeota Incertae Sedis AR20	order	0.02	Woesearchaeota Incertae Sedis AR20	family	0.02	Woesearchaeota Incertae Sedis AR20	genus	0.02
OTU_3409_offTarget1		Bacteria	domain	0.87	Bacteroidetes	phylum	0.2	Flavobacteriia	class	0.16	Flavobacteriales	order	0.16	Flavobacteriaceae	family	0.15	Costertonia	genus	0.03
OTU_4655_offTarget1	-	Bacteria	domain	0.94	Proteobacteria	phylum	0.41	Gammaproteobacteria	class	0.19	Aeromonadales	order	0.08	Succinivibrionaceae	family	0.08	Succinivibrio	genus	0.07
OTU_4684_offTarget1	-	Archaea	domain	0.26	Woesearchaeota	phylum	0.07	Woesearchaeota Incertae Sedis AR15	class	0.05	Woesearchaeota Incertae Sedis AR15	order	0.05	Woesearchaeota Incertae Sedis AR15	family	0.05	Woesearchaeota Incertae Sedis AR15	genus	0.05
OTU_789_offTarget1		Bacteria	domain	1.0	Firmicutes	phylum	0.41	Clostridia	class	0.32	Clostridiales	order	0.29	Eubacteriaceae	family	0.04	Pseudoramibacter	genus	0.04
OTU_751_offTarget1		Archaea	domain	0.17	Woesearchaeota	phylum	0.12	Woesearchaeota Incertae Sedis AR17	class	0.06	Woesearchaeota Incertae Sedis AR17	order	0.06	Woesearchaeota Incertae Sedis AR17	family	0.06	Woesearchaeota Incertae Sedis AR17	genus	0.06
OTU_1495_offTarget1		Archaea	domain	0.15	Euryarchaeota	phylum	0.11	Halobacteria	class	0.06	Haloferacales	order	0.05	Haloferacaceae	family	0.05	Halonotius	genus	0.04
OTU_866_offTarget1	-	Bacteria	domain	0.94	Firmicutes	phylum	0.17	Clostridia	class	0.12	Clostridiales	order	0.12	Clostridiaceae 1	family	0.04	Proteiniclasticum	genus	0.04
OTU_2969_offTarget1		Bacteria	domain	0.91	Firmicutes	phylum	0.4	Clostridia	class	0.18	Clostridiales	order	0.18	Clostridiales_Incertae Sedis IV	family	0.02	Mahella	genus	0.02
OTU_3226_offTarget1	-	Archaea	domain	0.07	Aenigmarchaeota	phylum	0.04	Candidatus Aenigmarchaeum	class	0.04	Candidatus Aenigmarchaeum	order	0.04	Candidatus Aenigmarchaeum	family	0.04	Candidatus Aenigmarchaeum	genus	0.04
OTU_1852_offTarget1		Bacteria	domain	0.93	Proteobacteria	phylum	0.45	Gammaproteobacteria	class	0.13	Gammaproteobacteria_incertae_sedis	order	0.11	Candidatus Carsonella	family	0.1	Candidatus Carsonella	genus	0.1
OTU_4880_offTarget1		Bacteria	domain	0.77	Bacteroidetes	phylum	0.37	Cytophagia	class	0.18	Cytophagales	order	0.18	Catalimonadaceae	family	0.13	Catalinimonas	genus	0.13
