# Supplementary material for: Much ado about nothing? Off-target amplification can lead to false-positive bacterial brain microbiome detection in healthy and Parkinson’s disease individuals
Source: Microbiome. 2021 Mar 26;9:75. doi: 10.1186/s40168-021-01012-1 (PMC8004470; doi:10.1186/s40168-021-01012-1)
Supplement: Supplementary file 13 — Additional file 12: Suppl. Table 5. Analysis of off-target amplicons in mock samples. [file 40168_2021_1012_MOESM13_ESM.xlsx]

## Sheet: TaxaMock
zOTU	Genus	Mock 1:100.000	Mock 1:10.000	Mock 1:1.000	Mock 1:100	Mock 1:10	Mock undiluted
Zotu6	Escherichia-Shigella	0.298404115009232	0.231170200304557	0.234788983139596	0.234319123573821	0.231998249069818	0.226930391783948
Zotu9	Pseudomonas	0.0900817726193616	0.0953496544453555	0.127447900303697	0.125049667934382	0.121689647625301	0.133662989729935
Zotu10	Salmonella	0.234107095753099	0.244640974581235	0.263535448738088	0.245955611057501	0.257386736703874	0.229593001141118
Zotu15	Enterococcus	0.0846742284357689	0.135703408691578	0.173107131636821	0.217971277743089	0.225651127161304	0.217268923545074
Zotu25	Streptococcus	0.0353468741756792	0.0343211901136231	0	0	0	0
Zotu28	Lactobacillus	0.0635716169876022	0.0947639686072391	0.139700492198136	0.104671623999546	0.09465966294594	0.096842906047927
Zotu32	Staphylococcus	0.0419414402532313	0.0631369333489516	0.0519426117918107	0.0665266503945053	0.0637995184942	0.0909090909090909
Zotu44	Streptococcus	0.0129253495120021	0.0136464800281129	0	0	0	0
Zotu45	Veillonella	0.015695067264574	0.010015227831791	0	0	0	0
Zotu78	Rothia	0.011144816671063	0.00942954199367459	0	0	0	0
Zotu102	?	0	0.00585685838116434	0	0	0	0
Zotu111	Actinomyces	0	0.0071453672250205	0	0	0	0
Zotu118	Veillonella	0.00830915325771564	0.00532974112685955	0	0	0	0
Zotu156	Renibacterium	0.00600105513057241	0	0	0	0	0
Zotu161	Prevotella	0.00369295700342917	0	0	0	0	0
Zotu165	Neisseria	0.00356106568187813	0	0	0	0	0
Zotu193	Xanthomonas	0.00699024004220522	0	0	0	0	0
Zotu207	Fusobacterium	0.00580321814824585	0	0	0	0	0
Zotu210	Rothia	0	0.00322127210964039	0	0	0	0
Zotu242	Corynebacterium	0.0028356634133474	0.00216703760103081	0	0	0	0
Zotu279	Actinomyces	0.00178053284093907	0	0	0	0	0
Zotu286	Actinomyces	0.00243998944869428	0.00222560618484245	0	0	0	0
Zotu296	Streptococcus	0.0166842521762068	0	0	0	0	0
Zotu313	Leptotrichia	0.00468214191506199	0.00117137167623287	0	0	0	0
Zotu325	Ralstonia	0.00131891321551042	0	0	0	0	0
Zotu330	Abiotrophia	0	0.00169848893053766	0	0	0	0
Zotu387	Actinomyces	0.00290160907412292	0.00210846901721916	0.00130903759555974	0	0	0
Zotu422	Veillonella	0	0.0017570575143493	0	0	0	0
Zotu429	Streptococcus	0.0012529675547349	0	0	0	0	0
Zotu440	Leptotrichia	0.00316539171722501	0.0118894225137636	0.00188501413760603	0	0	0
Zotu444	Corynebacterium	0	0.0031041349420171	0	0	0	0
Zotu457	Shewanella	0.007847533632287	0.00152278317910273	0	0	0	0
Zotu520	Staphylococcus	0	0	0	0.00141908383947324	0.00120376449989057	0.00182578927348802
Zotu543	Prevotella	0.00164864151938802	0	0	0	0	0
Zotu545	Lactobacillus	0.00105513057240834	0	0	0	0	0
Zotu579	Aerococcus	0.0015826958586125	0.00128850884385616	0	0	0	0
Zotu585	Neisseria	0	0.000761391589551365	0	0	0	0
Zotu605	Veillonella	0.00257188077024532	0	0	0	0	0
Zotu637	Actinomyces	0.000989184911632815	0	0	0	0	0
Zotu639	Escherichia-Shigella	0.00118702189395938	0.000937097340986295	0.000890145564980626	0.000624396889368224	0	0
Zotu780	?	0.00131891321551042	0	0	0	0	0
Zotu810	Actinomyces	0.000461619625428647	0	0	0	0	0
Zotu852	Capnocytophaga	0	0.000878528757174652	0	0	0	0
Zotu874	Asinibacterium	0.0012529675547349	0	0	0	0	0
Zotu896	Campylobacter	0	0.000702823005739721	0	0	0	0
Zotu917	Gemella	0.000527565286204168	0.000878528757174652	0	0	0	0
Zotu940	?	0.00230809812714323	0	0.000261807519111949	0	0	0
Zotu948	Actinomyces	0.00105513057240834	0	0	0	0	0
Zotu976	Alloprevotella	0	0.000409980086681504	0	0	0	0
Zotu1031	Actinomyces	0.000593510946979689	0	0	0	0	0
Zotu1102	Kingella	0.000461619625428647	0.000644254421928078	0	0	0	0
Zotu1121	1174-901-12	0	0.000585685838116434	0	0	0	0
Zotu1122	Johnsonella	0.000989184911632815	0	0	0	0	0
Zotu1138	Enterococcus	0.000329728303877605	0.000644254421928078	0.000523615038223898	0.00147584719305217	0.00175093018165901	0.00114111829593001
Zotu1171	Salmonella	0.000923239250857294	0.000585685838116434	0.000680699549691067	0.000510870182210365	0.000984898227183191	0.000456447318372005
Zotu1173	Campylobacter	0.0012529675547349	0	0	0	0	0
Zotu1191	Prevotella	0.000725402268530731	0	0	0	0	0
Zotu1236	Escherichia-Shigella	0	0	0	0.000397343475052506	0	0.000304298212248003
Zotu1291	Capnocytophaga	0	0.000292842919058217	0	0	0	0
Zotu1293	Porphyromonas	0	0.000351411502869861	0	0	0	0
Zotu1294	Actinomyces	0	0	0.000471253534401508	0	0	0
Zotu1296	Actinomyces	0.000857293590081773	0	0	0	0	0
Zotu1299	Aggregatibacter	0.00065945660775521	0.000937097340986295	0.000523615038223898	0	0	0
Zotu1367	Streptococcus	0.000461619625428647	0.000292842919058217	0.000261807519111949	0	0	0
Zotu1419	Streptococcus	0	0.000292842919058217	0.000209446015289559	0	0	0
Zotu1437	Streptococcus	0.000395673964653126	0	0	0	0	0
Zotu1499	Acinetobacter	0	0.000761391589551365	0	0	0	0
Zotu1633	Acidovorax	0	0.00017570575143493	0	0	0	0
Zotu1646	TM7x	0	0	0.000418892030579118	0	0	0
Zotu1653	Acinetobacter	0	0	0.000209446015289559	0	0	0
Zotu1695	Prevotella	0	0.00017570575143493	0	0	0	0
Zotu1715	?	0	0.000117137167623287	0	0	0	0
Zotu1734	Empedobacter	0	0.000117137167623287	0	0	0	0
Zotu1742	Deinococcus	0	0.000117137167623287	0	0.000113526707157859	0	0
Zotu1762	?	0	0.000117137167623287	0	0	0	0
Zotu1775	Leptotrichia	0	0.00017570575143493	0.000209446015289559	0	0	0
Zotu1778	Acinetobacter	0.00164864151938802	0.000409980086681504	0	0	0	0
Zotu1893	Cupriavidus	0	0.000468548670493147	0.00010472300764478	0	0	0
Zotu1937	Capnocytophaga	0.00131891321551042	0.000292842919058217	0.000157084511467169	0	0	0
Zotu1976	Bergeyella	0	0.000468548670493147	0	0	0	0
Zotu1987	Actinomyces	0	0.000292842919058217	0	0	0	0
Zotu2021	Actinomyces	0	0.00017570575143493	0	0	0	0
Zotu2082	Escherichia-Shigella	0.000197836982326563	0	0.000261807519111949	0	0.000218866272707376	0.000228223659186002
Zotu2089	Cardiobacterium	0	0.00017570575143493	0.000209446015289559	0	0	0
Zotu2091	Pseudopropionibacterium	0.0012529675547349	0	0	0	0	0
Zotu2097	Selenomonas	0	0.00199133184959588	0	0	0	0
Zotu2103	Escherichia-Shigella	0	0.000117137167623287	0.000314169022934339	0	0	0.000304298212248003
Zotu2251	Sphingomonas	0.000131891321551042	0	0	0	0	0
Zotu2260	Pedomicrobium	0.000725402268530731	0	0	0	0	0
Zotu2273	Pseudomonas	0.000131891321551042	0.000234274335246574	0	0.000227053414315718	0.000218866272707376	0.000228223659186002
Zotu2389	Actinomyces	0.000263782643102084	0.000117137167623287	0	0	0	0
Zotu2403	?	6.59457e+08	0	0	0	0	0
Zotu2408	Bacillus	0	0.000117137167623287	0.000314169022934339	0.000397343475052506	0.000437732545414752	0.000228223659186002
Zotu2409	Staphylococcus	0	0.000117137167623287	0	0.000170290060736788	0	7.60746e+09
Zotu2450	Mogibacterium	0.000461619625428647	0	0	0	0	0
Zotu2500	Aeromonas	0	0.000117137167623287	0	0	0	0
Zotu2542	?	0	0.000234274335246574	0	0	0	0
Zotu2615	Salmonella	0.000131891321551042	0.00017570575143493	0.000157084511467169	0.000170290060736788	0	0
Zotu2657	Bergeyella	0	5.85686e+09	0	0	0	0
Zotu2676	uncultured organism	6.59457e+08	0	0	0	0	0
Zotu2748	Prevotella	0.00164864151938802	0	0.00010472300764478	0	0	0
Zotu2760	Exiguobacterium	0	0.000761391589551365	0	0	0	0
Zotu2806	Oribacterium	0.000197836982326563	0	0	0	0	0
Zotu2814	?	0	5.85686e+09	0	0	0	0
Zotu2855	?	0.000989184911632815	0	0	0	0	0

## Sheet: HumanOffTargetMock
zOTU	Genus	Mock 1:100.000	Mock 1:10.000	Mock 1:1.000	Mock 1:100	Mock 1:10	Mock undiluted
Zotu3	?	0	0	0.0000000000	0.0000000000	0.0000000000	0
Zotu7	?	0	0	0.0000000000	0.0000000000	0.0000000000	0
Zotu8	?	0	0	0.0000000000	0.0000000000	0.0000000000	0
Zotu33	?	0	0	0.0000000000	0.0000000000	0.0000000000	0
Zotu37	?	0	0	0.0000000000	0.0000000000	0.0000000000	0
Zotu48	?	0	0	0.0000000000	0.0000000000	0.0000000000	0
Zotu52	?	0	0	0.0000000000	0.0000000000	0.0000000000	0
Zotu61	?	0	0	0.0000000000	0.0000000000	0.0000000000	0
Zotu68	?	0	0	0.0000000000	0.0000000000	0.0000000000	0
Zotu72	?	0	0	0.0000000000	0.0000000000	0.0000000000	0
Zotu81	?	0	0	0.0000000000	0.0000000000	0.0000000000	0
Zotu85	?	0	0	0.0000000000	0.0000000000	0.0000000000	0
Zotu106	?	0	0	0.0000000000	0.0000000000	0.0000000000	0
Zotu109	?	0	0	0.0000000000	0.0000000000	0.0000000000	0
Zotu112	?	0	0	0.0000000000	0.0000000000	0.0000000000	0
Zotu125	?	0	0	0.0000000000	0.0000000000	0.0000000000	0
Zotu131	?	0	0	0.0000000000	0.0000000000	0.0000000000	0
Zotu137	?	0	0	0.0000000000	0.0000000000	0.0000000000	0
Zotu149	?	0	0	0.0000000000	0.0000000000	0.0000000000	0
Zotu159	?	0	0	0.0000000000	0.0000000000	0.0000000000	0
Zotu164	?	0	0	0.0000000000	0.0000000000	0.0000000000	0
Zotu167	?	0	0	0.0000000000	0.0000000000	0.0000000000	0
Zotu181	?	0	0	0.0000000000	0.0000000000	0.0000000000	0
Zotu182	?	0	0	0.0000000000	0.0000000000	0.0000000000	0
Zotu188	?	0	0	0.0000000000	0.0000000000	0.0000000000	0
Zotu192	Clostridioides	0	0	0.0000000000	0.0000000000	0.0000000000	0
Zotu198	?	0	0	0.0000000000	0.0000000000	0.0000000000	0
Zotu199	?	0	0	0.0000000000	0.0000000000	0.0000000000	0
Zotu200	?	0	0	0.0000000000	0.0000000000	0.0000000000	0
Zotu201	?	0	0	0.0000000000	0.0000000000	0.0000000000	0
Zotu205	?	0	0	0.0000000000	0.0000000000	0.0000000000	0
Zotu213	?	0	0	0.0000000000	0.0000000000	0.0000000000	0
Zotu215	?	0	0	0.0000000000	0.0000000000	0.0000000000	0
Zotu216	?	0	0	0.0000000000	0.0000000000	0.0000000000	0
Zotu233	?	0	0	0.0000000000	0.0000000000	0.0000000000	0
Zotu241	?	0	0	0.0000000000	0.0000000000	0.0000000000	0
Zotu249	?	0	0	0.0000000000	0.0000000000	0.0000000000	0
Zotu253	?	0	0	0.0000000000	0.0000000000	0.0000000000	0
Zotu263	?	0	0	0.0000000000	0.0000000000	0.0000000000	0
Zotu285	?	0	0	0.0000000000	0.0000000000	0.0000000000	0
Zotu289	?	0	0	0.0000000000	0.0000000000	0.0000000000	0
Zotu291	?	0	0	0.0000000000	0.0000000000	0.0000000000	0
Zotu292	?	0	0	0.0000000000	0.0000000000	0.0000000000	0
Zotu298	?	0	0	0.0000000000	0.0000000000	0.0000000000	0
Zotu307	?	0	0	0.0000000000	0.0000000000	0.0000000000	0
Zotu309	?	0	0	0.0000000000	0.0000000000	0.0000000000	0
Zotu311	?	0	0	0.0000000000	0.0000000000	0.0000000000	0
Zotu333	?	0	0	0.0000000000	0.0000000000	0.0000000000	0
Zotu335	?	0	0	0.0000000000	0.0000000000	0.0000000000	0
Zotu343	?	0	0	0.0000000000	0.0000000000	0.0000000000	0
Zotu349	?	0	0	0.0000000000	0.0000000000	0.0000000000	0
Zotu350	?	0	0	0.0000000000	0.0000000000	0.0000000000	0
Zotu352	?	0	0	0.0000000000	0.0000000000	0.0000000000	0
Zotu356	Clostridioides	0	0	0.0000000000	0.0000000000	0.0000000000	0
Zotu363	?	0	0	0.0000000000	0.0000000000	0.0000000000	0
Zotu368	Clostridioides	0	0	0.0000000000	0.0000000000	0.0000000000	0
Zotu386	?	0	0	0.0000000000	0.0000000000	0.0000000000	0
Zotu391	?	0	0	0.0000000000	0.0000000000	0.0000000000	0
Zotu395	?	0	0	0.0000000000	0.0000000000	0.0000000000	0
Zotu404	?	0	0	0.0000000000	0.0000000000	0.0000000000	0
Zotu407	?	0	0	0.0000000000	0.0000000000	0.0000000000	0
Zotu409	Clostridioides	0	0	0.0000000000	0.0000000000	0.0000000000	0
Zotu411	?	0	0	0.0000000000	0.0000000000	0.0000000000	0
Zotu434	?	0	0	0.0000000000	0.0000000000	0.0000000000	0
Zotu442	?	0	0	0.0000000000	0.0000000000	0.0000000000	0
Zotu443	?	0	0	0.0000000000	0.0000000000	0.0000000000	0
Zotu445	?	0	0	0.0000000000	0.0000000000	0.0000000000	0
Zotu446	?	0	0	0.0000000000	0.0000000000	0.0000000000	0
Zotu447	?	0	0	0.0000000000	0.0000000000	0.0000000000	0
Zotu467	?	0	0	0.0000000000	0.0000000000	0.0000000000	0
Zotu468	?	0	0	0.0000000000	0.0000000000	0.0000000000	0
Zotu473	?	0	0	0.0000000000	0.0000000000	0.0000000000	0
Zotu489	?	0	0	0.0000000000	0.0000000000	0.0000000000	0
Zotu494	?	0	0	0.0000000000	0.0000000000	0.0000000000	0
Zotu498	?	0	0	0.0000000000	0.0000000000	0.0000000000	0
Zotu505	?	0	0	0.0000000000	0.0000000000	0.0000000000	0
Zotu507	?	0	0	0.0000000000	0.0000000000	0.0000000000	0
Zotu521	?	0	0	0.0000000000	0.0000000000	0.0000000000	0
Zotu528	?	0	0	0.0000000000	0.0000000000	0.0000000000	0
Zotu532	?	0	0	0.0000000000	0.0000000000	0.0000000000	0
Zotu533	?	0	0	0.0000000000	0.0000000000	0.0000000000	0
Zotu534	?	0	0	0.0000000000	0.0000000000	0.0000000000	0
Zotu535	?	0	0	0.0000000000	0.0000000000	0.0000000000	0
Zotu537	Clostridioides	0	0	0.0000000000	0.0000000000	0.0000000000	0
Zotu542	?	0	0	0.0000000000	0.0000000000	0.0000000000	0
Zotu548	?	0	0	0.0000000000	0.0000000000	0.0000000000	0
Zotu551	?	0	0	0.0000000000	0.0000000000	0.0000000000	0
Zotu553	?	0	0	0.0000000000	0.0000000000	0.0000000000	0
Zotu557	?	0	0	0.0000000000	0.0000000000	0.0000000000	0
Zotu559	?	0	0	0.0000000000	0.0000000000	0.0000000000	0
Zotu561	?	0	0	0.0000000000	0.0000000000	0.0000000000	0
Zotu565	Clostridioides	0	0	0.0000000000	0.0000000000	0.0000000000	0
Zotu567	?	0	0	0.0000000000	0.0000000000	0.0000000000	0
Zotu570	?	0	0	0.0000000000	0.0000000000	0.0000000000	0
Zotu575	?	0	0	0.0000000000	0.0000000000	0.0000000000	0
Zotu578	?	0	0	0.0000000000	0.0000000000	0.0000000000	0
Zotu580	?	0	0	0.0000000000	0.0000000000	0.0000000000	0
Zotu582	?	0	0	0.0000000000	0.0000000000	0.0000000000	0
Zotu589	?	0	0	0.0000000000	0.0000000000	0.0000000000	0
Zotu598	?	0	0	0.0000000000	0.0000000000	0.0000000000	0
Zotu601	?	0	0	0.0000000000	0.0000000000	0.0000000000	0
Zotu610	?	0	0	0.0000000000	0.0000000000	0.0000000000	0
Zotu611	?	0	0	0.0000000000	0.0000000000	0.0000000000	0
Zotu617	?	0	0	0.0000000000	0.0000000000	0.0000000000	0
Zotu618	?	0	0	0.0000000000	0.0000000000	0.0000000000	0
Zotu620	?	0	0	0.0000000000	0.0000000000	0.0000000000	0
Zotu622	Clostridioides	0	0	0.0000000000	0.0000000000	0.0000000000	0
Zotu635	?	0	0	0.0000000000	0.0000000000	0.0000000000	0
Zotu649	?	0	0	0.0000000000	0.0000000000	0.0000000000	0
Zotu659	?	0	0	0.0000000000	0.0000000000	0.0000000000	0
Zotu661	?	0	0	0.0000000000	0.0000000000	0.0000000000	0
Zotu663	?	0	0	0.0000000000	0.0000000000	0.0000000000	0
Zotu664	?	0	0	0.0000000000	0.0000000000	0.0000000000	0
Zotu666	?	0	0	0.0000000000	0.0000000000	0.0000000000	0
Zotu671	?	0	0	0.0000000000	0.0000000000	0.0000000000	0
Zotu674	?	0	0	0.0000000000	0.0000000000	0.0000000000	0
Zotu675	?	0	0	0.0000000000	0.0000000000	0.0000000000	0
Zotu681	?	0	0	0.0000000000	0.0000000000	0.0000000000	0
Zotu682	?	0	0	0.0000000000	0.0000000000	0.0000000000	0
Zotu686	?	0	0	0.0000000000	0.0000000000	0.0000000000	0
Zotu688	?	0	0	0.0000000000	0.0000000000	0.0000000000	0
Zotu689	?	0	0	0.0000000000	0.0000000000	0.0000000000	0
Zotu697	?	0	0	0.0000000000	0.0000000000	0.0000000000	0
Zotu702	?	0	0	0.0000000000	0.0000000000	0.0000000000	0
Zotu708	?	0	0	0.0000000000	0.0000000000	0.0000000000	0
Zotu709	?	0	0	0.0000000000	0.0000000000	0.0000000000	0
Zotu712	?	0	0	0.0000000000	0.0000000000	0.0000000000	0
Zotu714	?	0	0	0.0000000000	0.0000000000	0.0000000000	0
Zotu715	Clostridioides	0	0	0.0000000000	0.0000000000	0.0000000000	0
Zotu718	?	0	0	0.0000000000	0.0000000000	0.0000000000	0
Zotu719	Clostridioides	0	0	0.0000000000	0.0000000000	0.0000000000	0
Zotu728	?	0	0	0.0000000000	0.0000000000	0.0000000000	0
Zotu730	?	0	0	0.0000000000	0.0000000000	0.0000000000	0
Zotu743	?	0	0	0.0000000000	0.0000000000	0.0000000000	0
Zotu752	?	0	0	0.0000000000	0.0000000000	0.0000000000	0
Zotu756	?	0	0	0.0000000000	0.0000000000	0.0000000000	0
Zotu762	?	0	0	0.0000000000	0.0000000000	0.0000000000	0
Zotu768	?	0	0	0.0000000000	0.0000000000	0.0000000000	0
Zotu773	?	0	0	0.0000000000	0.0000000000	0.0000000000	0
Zotu774	?	0	0	0.0000000000	0.0000000000	0.0000000000	0
Zotu775	?	0	0	0.0000000000	0.0000000000	0.0000000000	0
Zotu777	?	0	0	0.0000000000	0.0000000000	0.0000000000	0
Zotu793	?	0	0	0.0000000000	0.0000000000	0.0000000000	0
Zotu805	?	0	0	0.0000000000	0.0000000000	0.0000000000	0
Zotu807	?	0	0	0.0000000000	0.0000000000	0.0000000000	0
Zotu809	?	0	0	0.0000000000	0.0000000000	0.0000000000	0
Zotu814	?	0	0	0.0000000000	0.0000000000	0.0000000000	0
Zotu821	?	0	0	0.0000000000	0.0000000000	0.0000000000	0
Zotu822	?	0	0	0.0000000000	0.0000000000	0.0000000000	0
Zotu825	?	0	0	0.0000000000	0.0000000000	0.0000000000	0
Zotu828	?	0	0	0.0000000000	0.0000000000	0.0000000000	0
Zotu839	?	0	0	0.0000000000	0.0000000000	0.0000000000	0
Zotu841	?	0	0	0.0000000000	0.0000000000	0.0000000000	0
Zotu842	?	0	0	0.0000000000	0.0000000000	0.0000000000	0
Zotu858	?	0	0	0.0000000000	0.0000000000	0.0000000000	0
Zotu859	?	0	0	0.0000000000	0.0000000000	0.0000000000	0
Zotu863	?	0	0	0.0000000000	0.0000000000	0.0000000000	0
Zotu865	?	0	0	0.0000000000	0.0000000000	0.0000000000	0
Zotu866	?	0	0	0.0000000000	0.0000000000	0.0000000000	0
Zotu868	?	0	0	0.0000000000	0.0000000000	0.0000000000	0
Zotu869	?	0	0	0.0000000000	0.0000000000	0.0000000000	0
Zotu871	?	0	0	0.0000000000	0.0000000000	0.0000000000	0
Zotu881	?	0	0	0.0000000000	0.0000000000	0.0000000000	0
Zotu889	?	0	0	0.0000000000	0.0000000000	0.0000000000	0
Zotu895	?	0	0	0.0000000000	0.0000000000	0.0000000000	0
Zotu900	?	0	0	0.0000000000	0.0000000000	0.0000000000	0
Zotu901	?	0	0	0.0000000000	0.0000000000	0.0000000000	0
Zotu904	?	0	0	0.0000000000	0.0000000000	0.0000000000	0
Zotu905	?	0	0	0.0000000000	0.0000000000	0.0000000000	0
Zotu908	?	0	0	0.0000000000	0.0000000000	0.0000000000	0
Zotu914	?	0	0	0.0000000000	0.0000000000	0.0000000000	0
Zotu920	?	0	0	0.0000000000	0.0000000000	0.0000000000	0
Zotu923	?	0	0	0.0000000000	0.0000000000	0.0000000000	0
Zotu924	?	0	0	0.0000000000	0.0000000000	0.0000000000	0
Zotu930	?	0	0	0.0000000000	0.0000000000	0.0000000000	0
Zotu938	?	0	0	0.0000000000	0.0000000000	0.0000000000	0
Zotu941	?	0	0	0.0000000000	0.0000000000	0.0000000000	0
Zotu946	?	0	0	0.0000000000	0.0000000000	0.0000000000	0
Zotu952	?	0	0	0.0000000000	0.0000000000	0.0000000000	0
Zotu953	?	0	0	0.0000000000	0.0000000000	0.0000000000	0
Zotu958	?	0	0	0.0000000000	0.0000000000	0.0000000000	0
Zotu959	?	0	0	0.0000000000	0.0000000000	0.0000000000	0
Zotu962	?	0	0	0.0000000000	0.0000000000	0.0000000000	0
Zotu970	?	0	0	0.0000000000	0.0000000000	0.0000000000	0
Zotu978	?	0	0	0.0000000000	0.0000000000	0.0000000000	0
Zotu983	?	0	0	0.0000000000	0.0000000000	0.0000000000	0
Zotu990	?	0	0	0.0000000000	0.0000000000	0.0000000000	0
Zotu996	?	0	0	0.0000000000	0.0000000000	0.0000000000	0
Zotu997	?	0	0	0.0000000000	0.0000000000	0.0000000000	0
Zotu1003	?	0	0	0.0000000000	0.0000000000	0.0000000000	0
Zotu1009	?	0	0	0.0000000000	0.0000000000	0.0000000000	0
Zotu1011	?	0	0	0.0000000000	0.0000000000	0.0000000000	0
Zotu1013	?	0	0	0.0000000000	0.0000000000	0.0000000000	0
Zotu1015	?	0	0	0.0000000000	0.0000000000	0.0000000000	0
Zotu1024	?	0	0	0.0000000000	0.0000000000	0.0000000000	0
Zotu1025	?	0	0	0.0000000000	0.0000000000	0.0000000000	0
Zotu1026	?	0	0	0.0000000000	0.0000000000	0.0000000000	0
Zotu1030	?	0	0	0.0000000000	0.0000000000	0.0000000000	0
Zotu1035	?	0	0	0.0000000000	0.0000000000	0.0000000000	0
Zotu1042	?	0	0	0.0000000000	0.0000000000	0.0000000000	0
Zotu1044	?	0	0	0.0000000000	0.0000000000	0.0000000000	0
Zotu1049	?	0	0	0.0000000000	0.0000000000	0.0000000000	0
Zotu1050	?	0	0	0.0000000000	0.0000000000	0.0000000000	0
Zotu1065	?	0	0	0.0000000000	0.0000000000	0.0000000000	0
Zotu1067	?	0	0	0.0000000000	0.0000000000	0.0000000000	0
Zotu1068	?	0	0	0.0000000000	0.0000000000	0.0000000000	0
Zotu1069	?	0	0	0.0000000000	0.0000000000	0.0000000000	0
Zotu1071	?	0	0	0.0000000000	0.0000000000	0.0000000000	0
Zotu1078	?	0	0	0.0000000000	0.0000000000	0.0000000000	0
Zotu1080	?	0	0	0.0000000000	0.0000000000	0.0000000000	0
Zotu1083	?	0	0	0.0000000000	0.0000000000	0.0000000000	0
Zotu1084	?	0	0	0.0000000000	0.0000000000	0.0000000000	0
Zotu1093	?	0	0	0.0000000000	0.0000000000	0.0000000000	0
Zotu1097	?	0	0	0.0000000000	0.0000000000	0.0000000000	0
Zotu1104	?	0	0	0.0000000000	0.0000000000	0.0000000000	0
Zotu1108	?	0	0	0.0000000000	0.0000000000	0.0000000000	0
Zotu1113	?	0	0	0.0000000000	0.0000000000	0.0000000000	0
Zotu1114	?	0	0	0.0000000000	0.0000000000	0.0000000000	0
Zotu1115	?	0	0	0.0000000000	0.0000000000	0.0000000000	0
Zotu1132	?	0	0	0.0000000000	0.0000000000	0.0000000000	0
Zotu1134	?	0	0	0.0000000000	0.0000000000	0.0000000000	0
Zotu1147	?	0	0	0.0000000000	0.0000000000	0.0000000000	0
Zotu1148	?	0	0	0.0000000000	0.0000000000	0.0000000000	0
Zotu1158	?	0	0	0.0000000000	0.0000000000	0.0000000000	0
Zotu1161	?	0	0	0.0000000000	0.0000000000	0.0000000000	0
Zotu1162	?	0	0	0.0000000000	0.0000000000	0.0000000000	0
Zotu1168	?	0	0	0.0000000000	0.0000000000	0.0000000000	0
Zotu1169	?	0	0	0.0000000000	0.0000000000	0.0000000000	0
Zotu1172	?	0	0	0.0000000000	0.0000000000	0.0000000000	0
Zotu1175	?	0	0	0.0000000000	0.0000000000	0.0000000000	0
Zotu1180	?	0	0	0.0000000000	0.0000000000	0.0000000000	0
Zotu1186	?	0	0	0.0000000000	0.0000000000	0.0000000000	0
Zotu1188	?	0	0	0.0000000000	0.0000000000	0.0000000000	0
Zotu1189	?	0	0	0.0000000000	0.0000000000	0.0000000000	0
Zotu1190	?	0	0	0.0000000000	0.0000000000	0.0000000000	0
Zotu1198	?	0	0	0.0000000000	0.0000000000	0.0000000000	0
Zotu1199	?	0	0	0.0000000000	0.0000000000	0.0000000000	0
Zotu1203	?	0	0	0.0000000000	0.0000000000	0.0000000000	0
Zotu1207	?	0	0	0.0000000000	0.0000000000	0.0000000000	0
Zotu1209	?	0	0	0.0000000000	0.0000000000	0.0000000000	0
Zotu1221	?	0	0	0.0000000000	0.0000000000	0.0000000000	0
Zotu1222	?	0	0	0.0000000000	0.0000000000	0.0000000000	0
Zotu1223	?	0	0	0.0000000000	0.0000000000	0.0000000000	0
Zotu1227	?	0	0	0.0000000000	0.0000000000	0.0000000000	0
Zotu1228	?	0	0	0.0000000000	0.0000000000	0.0000000000	0
Zotu1229	Clostridioides	0	0	0.0000000000	0.0000000000	0.0000000000	0
Zotu1230	?	0	0	0.0000000000	0.0000000000	0.0000000000	0
Zotu1232	?	0	0	0.0000000000	0.0000000000	0.0000000000	0
Zotu1239	?	0	0	0.0000000000	0.0000000000	0.0000000000	0
Zotu1241	Clostridioides	0	0	0.0000000000	0.0000000000	0.0000000000	0
Zotu1248	?	0	0	0.0000000000	0.0000000000	0.0000000000	0
Zotu1261	?	0	0	0.0000000000	0.0000000000	0.0000000000	0
Zotu1262	?	0	0	0.0000000000	0.0000000000	0.0000000000	0
Zotu1264	?	0	0	0.0000000000	0.0000000000	0.0000000000	0
Zotu1269	?	0	0	0.0000000000	0.0000000000	0.0000000000	0
Zotu1278	?	0	0	0.0000000000	0.0000000000	0.0000000000	0
Zotu1279	?	0	0	0.0000000000	0.0000000000	0.0000000000	0
Zotu1282	?	0	0	0.0000000000	0.0000000000	0.0000000000	0
Zotu1285	?	0	0	0.0000000000	0.0000000000	0.0000000000	0
Zotu1286	?	0	0	0.0000000000	0.0000000000	0.0000000000	0
Zotu1289	?	0	0	0.0000000000	0.0000000000	0.0000000000	0
Zotu1297	?	0	0	0.0000000000	0.0000000000	0.0000000000	0
Zotu1305	?	0	0	0.0000000000	0.0000000000	0.0000000000	0
Zotu1318	?	0	0	0.0000000000	0.0000000000	0.0000000000	0
Zotu1319	?	0	0	0.0000000000	0.0000000000	0.0000000000	0
Zotu1330	?	0	0	0.0000000000	0.0000000000	0.0000000000	0
Zotu1336	?	0	0	0.0000000000	0.0000000000	0.0000000000	0
Zotu1341	?	0	0	0.0000000000	0.0000000000	0.0000000000	0
Zotu1343	?	0	0	0.0000000000	0.0000000000	0.0000000000	0
Zotu1345	?	0	0	0.0000000000	0.0000000000	0.0000000000	0
Zotu1348	?	0	0	0.0000000000	0.0000000000	0.0000000000	0
Zotu1349	?	0	0	0.0000000000	0.0000000000	0.0000000000	0
Zotu1352	?	0	0	0.0000000000	0.0000000000	0.0000000000	0
Zotu1357	?	0	0	0.0000000000	0.0000000000	0.0000000000	0
Zotu1362	?	0	0	0.0000000000	0.0000000000	0.0000000000	0
Zotu1370	?	0	0	0.0000000000	0.0000000000	0.0000000000	0
Zotu1377	?	0	0	0.0000000000	0.0000000000	0.0000000000	0
Zotu1384	?	0	0	0.0000000000	0.0000000000	0.0000000000	0
Zotu1389	?	0	0	0.0000000000	0.0000000000	0.0000000000	0
Zotu1396	?	0	0	0.0000000000	0.0000000000	0.0000000000	0
Zotu1398	?	0	0	0.0000000000	0.0000000000	0.0000000000	0
Zotu1400	?	0	0	0.0000000000	0.0000000000	0.0000000000	0
Zotu1401	?	0	0	0.0000000000	0.0000000000	0.0000000000	0
Zotu1405	?	0	0	0.0000000000	0.0000000000	0.0000000000	0
Zotu1408	?	0	0	0.0000000000	0.0000000000	0.0000000000	0
Zotu1409	?	0	0	0.0000000000	0.0000000000	0.0000000000	0
Zotu1411	?	0	0	0.0000000000	0.0000000000	0.0000000000	0
Zotu1418	?	0	0	0.0000000000	0.0000000000	0.0000000000	0
Zotu1426	?	0	0	0.0000000000	0.0000000000	0.0000000000	0
Zotu1427	?	0	0	0.0000000000	0.0000000000	0.0000000000	0
Zotu1430	?	0	0	0.0000000000	0.0000000000	0.0000000000	0
Zotu1431	?	0	0	0.0000000000	0.0000000000	0.0000000000	0
Zotu1434	Clostridioides	0	0	0.0000000000	0.0000000000	0.0000000000	0
Zotu1436	?	0	0	0.0000000000	0.0000000000	0.0000000000	0
Zotu1439	?	0	0	0.0000000000	0.0000000000	0.0000000000	0
Zotu1444	?	0	0	0.0000000000	0.0000000000	0.0000000000	0
Zotu1449	?	0	0	0.0000000000	0.0000000000	0.0000000000	0
Zotu1464	?	0	0	0.0000000000	0.0000000000	0.0000000000	0
Zotu1465	?	0	0	0.0000000000	0.0000000000	0.0000000000	0
Zotu1466	?	0	0	0.0000000000	0.0000000000	0.0000000000	0
Zotu1468	?	0	0	0.0000000000	0.0000000000	0.0000000000	0
Zotu1473	?	0	0	0.0000000000	0.0000000000	0.0000000000	0
Zotu1478	?	0	0	0.0000000000	0.0000000000	0.0000000000	0
Zotu1482	?	0	0	0.0000000000	0.0000000000	0.0000000000	0
Zotu1498	?	0	0	0.0000000000	0.0000000000	0.0000000000	0
Zotu1513	?	0	0	0.0000000000	0.0000000000	0.0000000000	0
Zotu1516	?	0	0	0.0000000000	0.0000000000	0.0000000000	0
Zotu1519	?	0	0	0.0000000000	0.0000000000	0.0000000000	0
Zotu1520	?	0	0	0.0000000000	0.0000000000	0.0000000000	0
Zotu1522	?	0	0	0.0000000000	0.0000000000	0.0000000000	0
Zotu1524	?	0	0	0.0000000000	0.0000000000	0.0000000000	0
Zotu1543	?	0	0	0.0000000000	0.0000000000	0.0000000000	0
Zotu1546	?	0	0	0.0000000000	0.0000000000	0.0000000000	0
Zotu1548	?	0	0	0.0000000000	0.0000000000	0.0000000000	0
Zotu1552	?	0	0	0.0000000000	0.0000000000	0.0000000000	0
Zotu1556	?	0	0	0.0000000000	0.0000000000	0.0000000000	0
Zotu1557	?	0	0	0.0000000000	0.0000000000	0.0000000000	0
Zotu1559	?	0	0	0.0000000000	0.0000000000	0.0000000000	0
Zotu1561	?	0	0	0.0000000000	0.0000000000	0.0000000000	0
Zotu1563	?	0	0	0.0000000000	0.0000000000	0.0000000000	0
Zotu1569	?	0	0	0.0000000000	0.0000000000	0.0000000000	0
Zotu1576	?	0	0	0.0000000000	0.0000000000	0.0000000000	0
Zotu1577	Clostridioides	0	0	0.0000000000	0.0000000000	0.0000000000	0
Zotu1578	?	0	0	0.0000000000	0.0000000000	0.0000000000	0
Zotu1599	?	0	0	0.0000000000	0.0000000000	0.0000000000	0
Zotu1600	?	0	0	0.0000000000	0.0000000000	0.0000000000	0
Zotu1601	?	0	0	0.0000000000	0.0000000000	0.0000000000	0
Zotu1602	?	0	0	0.0000000000	0.0000000000	0.0000000000	0
Zotu1603	?	0	0	0.0000000000	0.0000000000	0.0000000000	0
Zotu1606	?	0	0	0.0000000000	0.0000000000	0.0000000000	0
Zotu1607	?	0	0	0.0000000000	0.0000000000	0.0000000000	0
Zotu1610	?	0	0	0.0000000000	0.0000000000	0.0000000000	0
Zotu1618	?	0	0	0.0000000000	0.0000000000	0.0000000000	0
Zotu1634	?	0	0	0.0000000000	0.0000000000	0.0000000000	0
Zotu1638	?	0	0	0.0000000000	0.0000000000	0.0000000000	0
Zotu1642	?	0	0	0.0000000000	0.0000000000	0.0000000000	0
Zotu1647	?	0	0	0.0000000000	0.0000000000	0.0000000000	0
Zotu1651	?	0	0	0.0000000000	0.0000000000	0.0000000000	0
Zotu1652	?	0	0	0.0000000000	0.0000000000	0.0000000000	0
Zotu1659	?	0	0	0.0000000000	0.0000000000	0.0000000000	0
Zotu1666	?	0	0	0.0000000000	0.0000000000	0.0000000000	0
Zotu1670	?	0	0	0.0000000000	0.0000000000	0.0000000000	0
Zotu1671	?	0	0	0.0000000000	0.0000000000	0.0000000000	0
Zotu1672	?	0	0	0.0000000000	0.0000000000	0.0000000000	0
Zotu1673	?	0	0	0.0000000000	0.0000000000	0.0000000000	0
Zotu1675	?	0	0	0.0000000000	0.0000000000	0.0000000000	0
Zotu1677	?	0	0	0.0000000000	0.0000000000	0.0000000000	0
Zotu1681	?	0	0	0.0000000000	0.0000000000	0.0000000000	0
Zotu1684	?	0	0	0.0000000000	0.0000000000	0.0000000000	0
Zotu1689	?	0	0	0.0000000000	0.0000000000	0.0000000000	0
Zotu1691	?	0	0	0.0000000000	0.0000000000	0.0000000000	0
Zotu1693	?	0	0	0.0000000000	0.0000000000	0.0000000000	0
Zotu1707	?	0	0	0.0000000000	0.0000000000	0.0000000000	0
Zotu1712	?	0	0	0.0000000000	0.0000000000	0.0000000000	0
Zotu1715	?	0	0.000117137167623287	0.0000000000	0.0000000000	0.0000000000	0
Zotu1716	?	0	0	0.0000000000	0.0000000000	0.0000000000	0
Zotu1719	Clostridioides	0	0	0.0000000000	0.0000000000	0.0000000000	0
Zotu1722	?	0	0	0.0000000000	0.0000000000	0.0000000000	0
Zotu1723	?	0	0	0.0000000000	0.0000000000	0.0000000000	0
Zotu1724	?	0	0	0.0000000000	0.0000000000	0.0000000000	0
Zotu1725	?	0	0	0.0000000000	0.0000000000	0.0000000000	0
Zotu1728	?	0	0	0.0000000000	0.0000000000	0.0000000000	0
Zotu1736	?	0	0	0.0000000000	0.0000000000	0.0000000000	0
Zotu1747	?	0	0	0.0000000000	0.0000000000	0.0000000000	0
Zotu1753	?	0	0	0.0000000000	0.0000000000	0.0000000000	0
Zotu1755	?	0	0	0.0000000000	0.0000000000	0.0000000000	0
Zotu1758	?	0	0	0.0000000000	0.0000000000	0.0000000000	0
Zotu1759	?	0	0	0.0000000000	0.0000000000	0.0000000000	0
Zotu1762	?	0	0.000117137167623287	0.0000000000	0.0000000000	0.0000000000	0
Zotu1765	?	0	0	0.0000000000	0.0000000000	0.0000000000	0
Zotu1768	?	0	0	0.0000000000	0.0000000000	0.0000000000	0
Zotu1770	?	0	0	0.0000000000	0.0000000000	0.0000000000	0
Zotu1772	?	0	0	0.0000000000	0.0000000000	0.0000000000	0
Zotu1776	?	0	0	0.0000000000	0.0000000000	0.0000000000	0
Zotu1779	?	0	0	0.0000000000	0.0000000000	0.0000000000	0
Zotu1782	?	0	0	0.0000000000	0.0000000000	0.0000000000	0
Zotu1783	?	0	0	0.0000000000	0.0000000000	0.0000000000	0
Zotu1789	?	0	0	0.0000000000	0.0000000000	0.0000000000	0
Zotu1791	?	0	0	0.0000000000	0.0000000000	0.0000000000	0
Zotu1792	?	0	0	0.0000000000	0.0000000000	0.0000000000	0
Zotu1794	?	0	0	0.0000000000	0.0000000000	0.0000000000	0
Zotu1796	?	0	0	0.0000000000	0.0000000000	0.0000000000	0
Zotu1803	?	0	0	0.0000000000	0.0000000000	0.0000000000	0
Zotu1806	?	0	0	0.0000000000	0.0000000000	0.0000000000	0
Zotu1807	?	0	0	0.0000000000	0.0000000000	0.0000000000	0
Zotu1808	?	0	0	0.0000000000	0.0000000000	0.0000000000	0
Zotu1810	?	0	0	0.0000000000	0.0000000000	0.0000000000	0
Zotu1813	?	0	0	0.0000000000	0.0000000000	0.0000000000	0
Zotu1814	?	0	0	0.0000000000	0.0000000000	0.0000000000	0
Zotu1817	?	0	0	0.0000000000	0.0000000000	0.0000000000	0
Zotu1818	?	0	0	0.0000000000	0.0000000000	0.0000000000	0
Zotu1822	?	0	0	0.0000000000	0.0000000000	0.0000000000	0
Zotu1824	?	0	0	0.0000000000	0.0000000000	0.0000000000	0
Zotu1828	?	0	0	0.0000000000	0.0000000000	0.0000000000	0
Zotu1829	?	0	0	0.0000000000	0.0000000000	0.0000000000	0
Zotu1831	?	0	0	0.0000000000	0.0000000000	0.0000000000	0
Zotu1837	?	0	0	0.0000000000	0.0000000000	0.0000000000	0
Zotu1840	?	0	0	0.0000000000	0.0000000000	0.0000000000	0
Zotu1842	?	0	0	0.0000000000	0.0000000000	0.0000000000	0
Zotu1843	Clostridioides	0	0	0.0000000000	0.0000000000	0.0000000000	0
Zotu1846	?	0	0	0.0000000000	0.0000000000	0.0000000000	0
Zotu1850	?	0	0	0.0000000000	0.0000000000	0.0000000000	0
Zotu1861	?	0	0	0.0000000000	0.0000000000	0.0000000000	0
Zotu1866	?	0	0	0.0000000000	0.0000000000	0.0000000000	0
Zotu1868	Clostridioides	0	0	0.0000000000	0.0000000000	0.0000000000	0
Zotu1872	?	0	0	0.0000000000	0.0000000000	0.0000000000	0
Zotu1881	?	0	0	0.0000000000	0.0000000000	0.0000000000	0
Zotu1889	?	0	0	0.0000000000	0.0000000000	0.0000000000	0
Zotu1898	?	0	0	0.0000000000	0.0000000000	0.0000000000	0
Zotu1899	?	0	0	0.0000000000	0.0000000000	0.0000000000	0
Zotu1904	?	0	0	0.0000000000	0.0000000000	0.0000000000	0
Zotu1907	?	0	0	0.0000000000	0.0000000000	0.0000000000	0
Zotu1909	?	0	0	0.0000000000	0.0000000000	0.0000000000	0
Zotu1910	?	0	0	0.0000000000	0.0000000000	0.0000000000	0
Zotu1914	?	0	0	0.0000000000	0.0000000000	0.0000000000	0
Zotu1917	?	0	0	0.0000000000	0.0000000000	0.0000000000	0
Zotu1918	?	0	0	0.0000000000	0.0000000000	0.0000000000	0
Zotu1919	?	0	0	0.0000000000	0.0000000000	0.0000000000	0
Zotu1922	?	0	0	0.0000000000	0.0000000000	0.0000000000	0
Zotu1925	?	0	0	0.0000000000	0.0000000000	0.0000000000	0
Zotu1930	?	0	0	0.0000000000	0.0000000000	0.0000000000	0
Zotu1933	?	0	0	0.0000000000	0.0000000000	0.0000000000	0
Zotu1935	?	0	0	0.0000000000	0.0000000000	0.0000000000	0
Zotu1938	?	0	0	0.0000000000	0.0000000000	0.0000000000	0
Zotu1943	?	0	0	0.0000000000	0.0000000000	0.0000000000	0
Zotu1944	?	0	0	0.0000000000	0.0000000000	0.0000000000	0
Zotu1946	?	0	0	0.0000000000	0.0000000000	0.0000000000	0
Zotu1947	?	0	0	0.0000000000	0.0000000000	0.0000000000	0
Zotu1949	?	0	0	0.0000000000	0.0000000000	0.0000000000	0
Zotu1950	?	0	0	0.0000000000	0.0000000000	0.0000000000	0
Zotu1964	Clostridioides	0	0	0.0000000000	0.0000000000	0.0000000000	0
Zotu1965	?	0	0	0.0000000000	0.0000000000	0.0000000000	0
Zotu1966	?	0	0	0.0000000000	0.0000000000	0.0000000000	0
Zotu1969	?	0	0	0.0000000000	0.0000000000	0.0000000000	0
Zotu1970	?	0	0	0.0000000000	0.0000000000	0.0000000000	0
Zotu1979	?	0	0	0.0000000000	0.0000000000	0.0000000000	0
Zotu1980	?	0	0	0.0000000000	0.0000000000	0.0000000000	0
Zotu2005	?	0	0	0.0000000000	0.0000000000	0.0000000000	0
Zotu2010	?	0	0	0.0000000000	0.0000000000	0.0000000000	0
Zotu2011	?	0	0	0.0000000000	0.0000000000	0.0000000000	0
Zotu2014	?	0	0	0.0000000000	0.0000000000	0.0000000000	0
Zotu2017	?	0	0	0.0000000000	0.0000000000	0.0000000000	0
Zotu2018	?	0	0	0.0000000000	0.0000000000	0.0000000000	0
Zotu2019	?	0	0	0.0000000000	0.0000000000	0.0000000000	0
Zotu2020	?	0	0	0.0000000000	0.0000000000	0.0000000000	0
Zotu2027	?	0	0	0.0000000000	0.0000000000	0.0000000000	0
Zotu2029	?	0	0	0.0000000000	0.0000000000	0.0000000000	0
Zotu2034	?	0	0	0.0000000000	0.0000000000	0.0000000000	0
Zotu2037	?	0	0	0.0000000000	0.0000000000	0.0000000000	0
Zotu2040	?	0	0	0.0000000000	0.0000000000	0.0000000000	0
Zotu2041	?	0	0	0.0000000000	0.0000000000	0.0000000000	0
Zotu2046	?	0	0	0.0000000000	0.0000000000	0.0000000000	0
Zotu2047	?	0	0	0.0000000000	0.0000000000	0.0000000000	0
Zotu2049	?	0	0	0.0000000000	0.0000000000	0.0000000000	0
Zotu2054	?	0	0	0.0000000000	0.0000000000	0.0000000000	0
Zotu2059	?	0	0	0.0000000000	0.0000000000	0.0000000000	0
Zotu2061	?	0	0	0.0000000000	0.0000000000	0.0000000000	0
Zotu2063	?	0	0	0.0000000000	0.0000000000	0.0000000000	0
Zotu2068	?	0	0	0.0000000000	0.0000000000	0.0000000000	0
Zotu2072	?	0	0	0.0000000000	0.0000000000	0.0000000000	0
Zotu2073	?	0	0	0.0000000000	0.0000000000	0.0000000000	0
Zotu2076	Clostridioides	0	0	0.0000000000	0.0000000000	0.0000000000	0
Zotu2077	?	0	0	0.0000000000	0.0000000000	0.0000000000	0
Zotu2079	?	0	0	0.0000000000	0.0000000000	0.0000000000	0
Zotu2087	?	0	0	0.0000000000	0.0000000000	0.0000000000	0
Zotu2096	Clostridioides	0	0	0.0000000000	0.0000000000	0.0000000000	0
Zotu2098	?	0	0	0.0000000000	0.0000000000	0.0000000000	0
Zotu2102	?	0	0	0.0000000000	0.0000000000	0.0000000000	0
Zotu2104	?	0	0	0.0000000000	0.0000000000	0.0000000000	0
Zotu2110	?	0	0	0.0000000000	0.0000000000	0.0000000000	0
Zotu2111	?	0	0	0.0000000000	0.0000000000	0.0000000000	0
Zotu2112	?	0	0	0.0000000000	0.0000000000	0.0000000000	0
Zotu2115	?	0	0	0.0000000000	0.0000000000	0.0000000000	0
Zotu2116	?	0	0	0.0000000000	0.0000000000	0.0000000000	0
Zotu2123	?	0	0	0.0000000000	0.0000000000	0.0000000000	0
Zotu2148	?	0	0	0.0000000000	0.0000000000	0.0000000000	0
Zotu2150	?	0	0	0.0000000000	0.0000000000	0.0000000000	0
Zotu2154	?	0	0	0.0000000000	0.0000000000	0.0000000000	0
Zotu2161	?	0	0	0.0000000000	0.0000000000	0.0000000000	0
Zotu2164	?	0	0	0.0000000000	0.0000000000	0.0000000000	0
Zotu2168	?	0	0	0.0000000000	0.0000000000	0.0000000000	0
Zotu2172	Clostridioides	0	0	0.0000000000	0.0000000000	0.0000000000	0
Zotu2178	?	0	0	0.0000000000	0.0000000000	0.0000000000	0
Zotu2191	?	0	0	0.0000000000	0.0000000000	0.0000000000	0
Zotu2193	?	0	0	0.0000000000	0.0000000000	0.0000000000	0
Zotu2197	?	0	0	0.0000000000	0.0000000000	0.0000000000	0
Zotu2201	?	0	0	0.0000000000	0.0000000000	0.0000000000	0
Zotu2202	?	0	0	0.0000000000	0.0000000000	0.0000000000	0
Zotu2214	?	0	0	0.0000000000	0.0000000000	0.0000000000	0
Zotu2219	?	0	0	0.0000000000	0.0000000000	0.0000000000	0
Zotu2222	?	0	0	0.0000000000	0.0000000000	0.0000000000	0
Zotu2223	?	0	0	0.0000000000	0.0000000000	0.0000000000	0
Zotu2231	?	0	0	0.0000000000	0.0000000000	0.0000000000	0
Zotu2233	?	0	0	0.0000000000	0.0000000000	0.0000000000	0
Zotu2237	?	0	0	0.0000000000	0.0000000000	0.0000000000	0
Zotu2239	?	0	0	0.0000000000	0.0000000000	0.0000000000	0
Zotu2241	?	0	0	0.0000000000	0.0000000000	0.0000000000	0
Zotu2242	?	0	0	0.0000000000	0.0000000000	0.0000000000	0
Zotu2247	?	0	0	0.0000000000	0.0000000000	0.0000000000	0
Zotu2250	?	0	0	0.0000000000	0.0000000000	0.0000000000	0
Zotu2255	?	0	0	0.0000000000	0.0000000000	0.0000000000	0
Zotu2256	?	0	0	0.0000000000	0.0000000000	0.0000000000	0
Zotu2257	?	0	0	0.0000000000	0.0000000000	0.0000000000	0
Zotu2259	?	0	0	0.0000000000	0.0000000000	0.0000000000	0
Zotu2264	?	0	0	0.0000000000	0.0000000000	0.0000000000	0
Zotu2275	?	0	0	0.0000000000	0.0000000000	0.0000000000	0
Zotu2284	?	0	0	0.0000000000	0.0000000000	0.0000000000	0
Zotu2285	?	0	0	0.0000000000	0.0000000000	0.0000000000	0
Zotu2288	?	0	0	0.0000000000	0.0000000000	0.0000000000	0
Zotu2292	?	0	0	0.0000000000	0.0000000000	0.0000000000	0
Zotu2294	?	0	0	0.0000000000	0.0000000000	0.0000000000	0
Zotu2295	?	0	0	0.0000000000	0.0000000000	0.0000000000	0
Zotu2298	?	0	0	0.0000000000	0.0000000000	0.0000000000	0
Zotu2301	?	0	0	0.0000000000	0.0000000000	0.0000000000	0
Zotu2303	?	0	0	0.0000000000	0.0000000000	0.0000000000	0
Zotu2307	?	0	0	0.0000000000	0.0000000000	0.0000000000	0
Zotu2308	Clostridioides	0	0	0.0000000000	0.0000000000	0.0000000000	0
Zotu2310	?	0	0	0.0000000000	0.0000000000	0.0000000000	0
Zotu2311	?	0	0	0.0000000000	0.0000000000	0.0000000000	0
Zotu2312	?	0	0	0.0000000000	0.0000000000	0.0000000000	0
Zotu2318	?	0	0	0.0000000000	0.0000000000	0.0000000000	0
Zotu2319	?	0	0	0.0000000000	0.0000000000	0.0000000000	0
Zotu2320	?	0	0	0.0000000000	0.0000000000	0.0000000000	0
Zotu2322	?	0	0	0.0000000000	0.0000000000	0.0000000000	0
Zotu2327	?	0	0	0.0000000000	0.0000000000	0.0000000000	0
Zotu2328	?	0	0	0.0000000000	0.0000000000	0.0000000000	0
Zotu2332	?	0	0	0.0000000000	0.0000000000	0.0000000000	0
Zotu2333	?	0	0	0.0000000000	0.0000000000	0.0000000000	0
Zotu2345	?	0	0	0.0000000000	0.0000000000	0.0000000000	0
Zotu2350	?	0	0	0.0000000000	0.0000000000	0.0000000000	0
Zotu2352	?	0	0	0.0000000000	0.0000000000	0.0000000000	0
Zotu2359	?	0	0	0.0000000000	0.0000000000	0.0000000000	0
Zotu2362	?	0	0	0.0000000000	0.0000000000	0.0000000000	0
Zotu2365	?	0	0	0.0000000000	0.0000000000	0.0000000000	0
Zotu2366	?	0	0	0.0000000000	0.0000000000	0.0000000000	0
Zotu2371	?	0	0	0.0000000000	0.0000000000	0.0000000000	0
Zotu2373	?	0	0	0.0000000000	0.0000000000	0.0000000000	0
Zotu2374	?	0	0	0.0000000000	0.0000000000	0.0000000000	0
Zotu2379	?	0	0	0.0000000000	0.0000000000	0.0000000000	0
Zotu2384	?	0	0	0.0000000000	0.0000000000	0.0000000000	0
Zotu2394	?	0	0	0.0000000000	0.0000000000	0.0000000000	0
Zotu2395	?	0	0	0.0000000000	0.0000000000	0.0000000000	0
Zotu2399	?	0	0	0.0000000000	0.0000000000	0.0000000000	0
Zotu2400	?	0	0	0.0000000000	0.0000000000	0.0000000000	0
Zotu2403	?	6.594566e-05	0	0.0000000000	0.0000000000	0.0000000000	0
Zotu2404	?	0	0	0.0000000000	0.0000000000	0.0000000000	0
Zotu2415	?	0	0	0.0000000000	0.0000000000	0.0000000000	0
Zotu2416	?	0	0	0.0000000000	0.0000000000	0.0000000000	0
Zotu2418	?	0	0	0.0000000000	0.0000000000	0.0000000000	0
Zotu2422	?	0	0	0.0000000000	0.0000000000	0.0000000000	0
Zotu2426	?	0	0	0.0000000000	0.0000000000	0.0000000000	0
Zotu2430	?	0	0	0.0000000000	0.0000000000	0.0000000000	0
Zotu2434	?	0	0	0.0000000000	0.0000000000	0.0000000000	0
Zotu2441	?	0	0	0.0000000000	0.0000000000	0.0000000000	0
Zotu2444	?	0	0	0.0000000000	0.0000000000	0.0000000000	0
Zotu2446	?	0	0	0.0000000000	0.0000000000	0.0000000000	0
Zotu2449	?	0	0	0.0000000000	0.0000000000	0.0000000000	0
Zotu2451	?	0	0	0.0000000000	0.0000000000	0.0000000000	0
Zotu2454	?	0	0	0.0000000000	0.0000000000	0.0000000000	0
Zotu2457	?	0	0	0.0000000000	0.0000000000	0.0000000000	0
Zotu2465	?	0	0	0.0000000000	0.0000000000	0.0000000000	0
Zotu2467	?	0	0	0.0000000000	0.0000000000	0.0000000000	0
Zotu2469	?	0	0	0.0000000000	0.0000000000	0.0000000000	0
Zotu2470	?	0	0	0.0000000000	0.0000000000	0.0000000000	0
Zotu2475	?	0	0	0.0000000000	0.0000000000	0.0000000000	0
Zotu2489	?	0	0	0.0000000000	0.0000000000	0.0000000000	0
Zotu2490	?	0	0	0.0000000000	0.0000000000	0.0000000000	0
Zotu2497	?	0	0	0.0000000000	0.0000000000	0.0000000000	0
Zotu2504	?	0	0	0.0000000000	0.0000000000	0.0000000000	0
Zotu2505	?	0	0	0.0000000000	0.0000000000	0.0000000000	0
Zotu2506	?	0	0	0.0000000000	0.0000000000	0.0000000000	0
Zotu2508	?	0	0	0.0000000000	0.0000000000	0.0000000000	0
Zotu2509	?	0	0	0.0000000000	0.0000000000	0.0000000000	0
Zotu2513	?	0	0	0.0000000000	0.0000000000	0.0000000000	0
Zotu2519	?	0	0	0.0000000000	0.0000000000	0.0000000000	0
Zotu2520	?	0	0	0.0000000000	0.0000000000	0.0000000000	0
Zotu2521	?	0	0	0.0000000000	0.0000000000	0.0000000000	0
Zotu2523	?	0	0	0.0000000000	0.0000000000	0.0000000000	0
Zotu2524	?	0	0	0.0000000000	0.0000000000	0.0000000000	0
Zotu2527	?	0	0	0.0000000000	0.0000000000	0.0000000000	0
Zotu2531	?	0	0	0.0000000000	0.0000000000	0.0000000000	0
Zotu2535	?	0	0	0.0000000000	0.0000000000	0.0000000000	0
Zotu2538	?	0	0	0.0000000000	0.0000000000	0.0000000000	0
Zotu2543	?	0	0	0.0000000000	0.0000000000	0.0000000000	0
Zotu2545	?	0	0	0.0000000000	0.0000000000	0.0000000000	0
Zotu2547	?	0	0	0.0000000000	0.0000000000	0.0000000000	0
Zotu2548	?	0	0	0.0000000000	0.0000000000	0.0000000000	0
Zotu2549	?	0	0	0.0000000000	0.0000000000	0.0000000000	0
Zotu2550	?	0	0	0.0000000000	0.0000000000	0.0000000000	0
Zotu2551	?	0	0	0.0000000000	0.0000000000	0.0000000000	0
Zotu2553	?	0	0	0.0000000000	0.0000000000	0.0000000000	0
Zotu2555	?	0	0	0.0000000000	0.0000000000	0.0000000000	0
Zotu2560	?	0	0	0.0000000000	0.0000000000	0.0000000000	0
Zotu2563	?	0	0	0.0000000000	0.0000000000	0.0000000000	0
Zotu2567	?	0	0	0.0000000000	0.0000000000	0.0000000000	0
Zotu2574	?	0	0	0.0000000000	0.0000000000	0.0000000000	0
Zotu2581	?	0	0	0.0000000000	0.0000000000	0.0000000000	0
Zotu2588	?	0	0	0.0000000000	0.0000000000	0.0000000000	0
Zotu2597	?	0	0	0.0000000000	0.0000000000	0.0000000000	0
Zotu2598	?	0	0	0.0000000000	0.0000000000	0.0000000000	0
Zotu2600	?	0	0	0.0000000000	0.0000000000	0.0000000000	0
Zotu2603	?	0	0	0.0000000000	0.0000000000	0.0000000000	0
Zotu2607	?	0	0	0.0000000000	0.0000000000	0.0000000000	0
Zotu2608	?	0	0	0.0000000000	0.0000000000	0.0000000000	0
Zotu2610	?	0	0	0.0000000000	0.0000000000	0.0000000000	0
Zotu2622	?	0	0	0.0000000000	0.0000000000	0.0000000000	0
Zotu2623	?	0	0	0.0000000000	0.0000000000	0.0000000000	0
Zotu2625	?	0	0	0.0000000000	0.0000000000	0.0000000000	0
Zotu2626	?	0	0	0.0000000000	0.0000000000	0.0000000000	0
Zotu2628	Clostridioides	0	0	0.0000000000	0.0000000000	0.0000000000	0
Zotu2637	?	0	0	0.0000000000	0.0000000000	0.0000000000	0
Zotu2639	?	0	0	0.0000000000	0.0000000000	0.0000000000	0
Zotu2646	?	0	0	0.0000000000	0.0000000000	0.0000000000	0
Zotu2648	?	0	0	0.0000000000	0.0000000000	0.0000000000	0
Zotu2654	?	0	0	0.0000000000	0.0000000000	0.0000000000	0
Zotu2661	?	0	0	0.0000000000	0.0000000000	0.0000000000	0
Zotu2662	?	0	0	0.0000000000	0.0000000000	0.0000000000	0
Zotu2664	?	0	0	0.0000000000	0.0000000000	0.0000000000	0
Zotu2666	?	0	0	0.0000000000	0.0000000000	0.0000000000	0
Zotu2671	?	0	0	0.0000000000	0.0000000000	0.0000000000	0
Zotu2673	?	0	0	0.0000000000	0.0000000000	0.0000000000	0
Zotu2678	?	0	0	0.0000000000	0.0000000000	0.0000000000	0
Zotu2679	?	0	0	0.0000000000	0.0000000000	0.0000000000	0
Zotu2683	?	0	0	0.0000000000	0.0000000000	0.0000000000	0
Zotu2684	?	0	0	0.0000000000	0.0000000000	0.0000000000	0
Zotu2687	?	0	0	0.0000000000	0.0000000000	0.0000000000	0
Zotu2693	?	0	0	0.0000000000	0.0000000000	0.0000000000	0
Zotu2702	?	0	0	0.0000000000	0.0000000000	0.0000000000	0
Zotu2703	?	0	0	0.0000000000	0.0000000000	0.0000000000	0
Zotu2706	?	0	0	0.0000000000	0.0000000000	0.0000000000	0
Zotu2709	?	0	0	0.0000000000	0.0000000000	0.0000000000	0
Zotu2714	?	0	0	0.0000000000	0.0000000000	0.0000000000	0
Zotu2718	?	0	0	0.0000000000	0.0000000000	0.0000000000	0
Zotu2719	?	0	0	0.0000000000	0.0000000000	0.0000000000	0
Zotu2722	?	0	0	0.0000000000	0.0000000000	0.0000000000	0
Zotu2725	?	0	0	0.0000000000	0.0000000000	0.0000000000	0
Zotu2729	?	0	0	0.0000000000	0.0000000000	0.0000000000	0
Zotu2730	?	0	0	0.0000000000	0.0000000000	0.0000000000	0
Zotu2732	?	0	0	0.0000000000	0.0000000000	0.0000000000	0
Zotu2739	?	0	0	0.0000000000	0.0000000000	0.0000000000	0
Zotu2741	?	0	0	0.0000000000	0.0000000000	0.0000000000	0
Zotu2743	?	0	0	0.0000000000	0.0000000000	0.0000000000	0
Zotu2746	Clostridioides	0	0	0.0000000000	0.0000000000	0.0000000000	0
Zotu2751	?	0	0	0.0000000000	0.0000000000	0.0000000000	0
Zotu2752	?	0	0	0.0000000000	0.0000000000	0.0000000000	0
Zotu2759	?	0	0	0.0000000000	0.0000000000	0.0000000000	0
Zotu2761	?	0	0	0.0000000000	0.0000000000	0.0000000000	0
Zotu2764	?	0	0	0.0000000000	0.0000000000	0.0000000000	0
Zotu2770	?	0	0	0.0000000000	0.0000000000	0.0000000000	0
Zotu2779	?	0	0	0.0000000000	0.0000000000	0.0000000000	0
Zotu2781	?	0	0	0.0000000000	0.0000000000	0.0000000000	0
Zotu2786	?	0	0	0.0000000000	0.0000000000	0.0000000000	0
Zotu2791	?	0	0	0.0000000000	0.0000000000	0.0000000000	0
Zotu2798	?	0	0	0.0000000000	0.0000000000	0.0000000000	0
Zotu2799	?	0	0	0.0000000000	0.0000000000	0.0000000000	0
Zotu2805	?	0	0	0.0000000000	0.0000000000	0.0000000000	0
Zotu2807	?	0	0	0.0000000000	0.0000000000	0.0000000000	0
Zotu2815	?	0	0	0.0000000000	0.0000000000	0.0000000000	0
Zotu2816	?	0	0	0.0000000000	0.0000000000	0.0000000000	0
Zotu2821	?	0	0	0.0000000000	0.0000000000	0.0000000000	0
Zotu2823	?	0	0	0.0000000000	0.0000000000	0.0000000000	0
Zotu2825	?	0	0	0.0000000000	0.0000000000	0.0000000000	0
Zotu2831	?	0	0	0.0000000000	0.0000000000	0.0000000000	0
Zotu2832	?	0	0	0.0000000000	0.0000000000	0.0000000000	0
Zotu2833	?	0	0	0.0000000000	0.0000000000	0.0000000000	0
Zotu2837	?	0	0	0.0000000000	0.0000000000	0.0000000000	0
Zotu2838	?	0	0	0.0000000000	0.0000000000	0.0000000000	0
Zotu2839	?	0	0	0.0000000000	0.0000000000	0.0000000000	0
Zotu2840	?	0	0	0.0000000000	0.0000000000	0.0000000000	0
Zotu2845	?	0	0	0.0000000000	0.0000000000	0.0000000000	0
Zotu2849	?	0	0	0.0000000000	0.0000000000	0.0000000000	0
Zotu2850	?	0	0	0.0000000000	0.0000000000	0.0000000000	0
Zotu2854	?	0	0	0.0000000000	0.0000000000	0.0000000000	0
Zotu2863	?	0	0	0.0000000000	0.0000000000	0.0000000000	0
Zotu2864	?	0	0	0.0000000000	0.0000000000	0.0000000000	0
Zotu2873	?	0	0	0.0000000000	0.0000000000	0.0000000000	0
Zotu2874	?	0	0	0.0000000000	0.0000000000	0.0000000000	0
Zotu2877	?	0	0	0.0000000000	0.0000000000	0.0000000000	0
Zotu2883	?	0	0	0.0000000000	0.0000000000	0.0000000000	0
Zotu2885	?	0	0	0.0000000000	0.0000000000	0.0000000000	0
Zotu2886	?	0	0	0.0000000000	0.0000000000	0.0000000000	0
Zotu2889	?	0	0	0.0000000000	0.0000000000	0.0000000000	0
Zotu2894	?	0	0	0.0000000000	0.0000000000	0.0000000000	0
Zotu2896	?	0	0	0.0000000000	0.0000000000	0.0000000000	0
Zotu2900	?	0	0	0.0000000000	0.0000000000	0.0000000000	0
Zotu2901	?	0	0	0.0000000000	0.0000000000	0.0000000000	0
Zotu2908	?	0	0	0.0000000000	0.0000000000	0.0000000000	0
Zotu2910	?	0	0	0.0000000000	0.0000000000	0.0000000000	0
Zotu2915	?	0	0	0.0000000000	0.0000000000	0.0000000000	0
Zotu2920	?	0	0	0.0000000000	0.0000000000	0.0000000000	0
Zotu2923	?	0	0	0.0000000000	0.0000000000	0.0000000000	0
Zotu2925	?	0	0	0.0000000000	0.0000000000	0.0000000000	0
Zotu2931	?	0	0	0.0000000000	0.0000000000	0.0000000000	0
Zotu2936	?	0	0	0.0000000000	0.0000000000	0.0000000000	0
Zotu2937	?	0	0	0.0000000000	0.0000000000	0.0000000000	0
Zotu2938	?	0	0	0.0000000000	0.0000000000	0.0000000000	0
Zotu2939	?	0	0	0.0000000000	0.0000000000	0.0000000000	0
Zotu2944	?	0	0	0.0000000000	0.0000000000	0.0000000000	0
Zotu2946	?	0	0	0.0000000000	0.0000000000	0.0000000000	0
Zotu2947	?	0	0	0.0000000000	0.0000000000	0.0000000000	0
Zotu2948	?	0	0	0.0000000000	0.0000000000	0.0000000000	0
Zotu2954	?	0	0	0.0000000000	0.0000000000	0.0000000000	0
Zotu2955	?	0	0	0.0000000000	0.0000000000	0.0000000000	0
Zotu2956	?	0	0	0.0000000000	0.0000000000	0.0000000000	0
Zotu2966	?	0	0	0.0000000000	0.0000000000	0.0000000000	0
Zotu2969	?	0	0	0.0000000000	0.0000000000	0.0000000000	0
Zotu2971	?	0	0	0.0000000000	0.0000000000	0.0000000000	0
Zotu2977	?	0	0	0.0000000000	0.0000000000	0.0000000000	0
Zotu2981	?	0	0	0.0000000000	0.0000000000	0.0000000000	0
Zotu2983	?	0	0	0.0000000000	0.0000000000	0.0000000000	0
Zotu2987	?	0	0	0.0000000000	0.0000000000	0.0000000000	0
Zotu2995	?	0	0	0.0000000000	0.0000000000	0.0000000000	0
Zotu3003	?	0	0	0.0000000000	0.0000000000	0.0000000000	0
Zotu3004	?	0	0	0.0000000000	0.0000000000	0.0000000000	0
Zotu3005	?	0	0	0.0000000000	0.0000000000	0.0000000000	0
Zotu3010	?	0	0	0.0000000000	0.0000000000	0.0000000000	0
Zotu3012	?	0	0	0.0000000000	0.0000000000	0.0000000000	0
Zotu3014	?	0	0	0.0000000000	0.0000000000	0.0000000000	0

## Sheet: MousOffTargetMock
zOTU	Genus	Mock 1:100.000	Mock 1:10.000	Mock 1:1.000	Mock 1:100	Mock 1:10	Mock undiluted
Zotu1	?	0	0	0.0000000000	0.0000000000	0.0000000000	0
Zotu94	?	0	0	0.0000000000	0.0000000000	0.0000000000	0
Zotu130	?	0	0	0.0000000000	0.0000000000	0.0000000000	0
Zotu144	?	0	0	0.0000000000	0.0000000000	0.0000000000	0
Zotu151	?	0	0	0.0000000000	0.0000000000	0.0000000000	0
Zotu157	?	0	0	0.0000000000	0.0000000000	0.0000000000	0
Zotu178	?	0	0	0.0000000000	0.0000000000	0.0000000000	0
Zotu211	Clostridioides	0	0	0.0000000000	0.0000000000	0.0000000000	0
Zotu219	?	0	0	0.0000000000	0.0000000000	0.0000000000	0
Zotu228	?	0	0	0.0000000000	0.0000000000	0.0000000000	0
Zotu232	?	0	0	0.0000000000	0.0000000000	0.0000000000	0
Zotu234	?	0	0	0.0000000000	0.0000000000	0.0000000000	0
Zotu247	?	0	0	0.0000000000	0.0000000000	0.0000000000	0
Zotu261	?	0	0	0.0000000000	0.0000000000	0.0000000000	0
Zotu265	Clostridioides	0	0	0.0000000000	0.0000000000	0.0000000000	0
Zotu275	Clostridioides	0	0	0.0000000000	0.0000000000	0.0000000000	0
Zotu282	Clostridioides	0	0	0.0000000000	0.0000000000	0.0000000000	0
Zotu314	?	0	0	0.0000000000	0.0000000000	0.0000000000	0
Zotu324	?	0	0	0.0000000000	0.0000000000	0.0000000000	0
Zotu374	?	0	0	0.0000000000	0.0000000000	0.0000000000	0
Zotu382	?	0	0	0.0000000000	0.0000000000	0.0000000000	0
Zotu390	?	0	0	0.0000000000	0.0000000000	0.0000000000	0
Zotu402	?	0	0	0.0000000000	0.0000000000	0.0000000000	0
Zotu405	?	0	0	0.0000000000	0.0000000000	0.0000000000	0
Zotu413	?	0	0	0.0000000000	0.0000000000	0.0000000000	0
Zotu415	?	0	0	0.0000000000	0.0000000000	0.0000000000	0
Zotu420	?	0	0	0.0000000000	0.0000000000	0.0000000000	0
Zotu423	?	0	0	0.0000000000	0.0000000000	0.0000000000	0
Zotu425	?	0	0	0.0000000000	0.0000000000	0.0000000000	0
Zotu426	?	0	0	0.0000000000	0.0000000000	0.0000000000	0
Zotu437	?	0	0	0.0000000000	0.0000000000	0.0000000000	0
Zotu441	Clostridioides	0	0	0.0000000000	0.0000000000	0.0000000000	0
Zotu451	?	0	0	0.0000000000	0.0000000000	0.0000000000	0
Zotu462	?	0	0	0.0000000000	0.0000000000	0.0000000000	0
Zotu464	?	0	0	0.0000000000	0.0000000000	0.0000000000	0
Zotu474	?	0	0	0.0000000000	0.0000000000	0.0000000000	0
Zotu475	Clostridioides	0	0	0.0000000000	0.0000000000	0.0000000000	0
Zotu478	?	0	0	0.0000000000	0.0000000000	0.0000000000	0
Zotu485	?	0	0	0.0000000000	0.0000000000	0.0000000000	0
Zotu510	?	0	0	0.0000000000	0.0000000000	0.0000000000	0
Zotu514	Clostridioides	0	0	0.0000000000	0.0000000000	0.0000000000	0
Zotu515	?	0	0	0.0000000000	0.0000000000	0.0000000000	0
Zotu522	?	0	0	0.0000000000	0.0000000000	0.0000000000	0
Zotu526	Clostridioides	0	0	0.0000000000	0.0000000000	0.0000000000	0
Zotu531	Clostridioides	0	0	0.0000000000	0.0000000000	0.0000000000	0
Zotu538	?	0	0	0.0000000000	0.0000000000	0.0000000000	0
Zotu549	?	0	0	0.0000000000	0.0000000000	0.0000000000	0
Zotu558	?	0	0	0.0000000000	0.0000000000	0.0000000000	0
Zotu562	?	0	0	0.0000000000	0.0000000000	0.0000000000	0
Zotu569	?	0	0	0.0000000000	0.0000000000	0.0000000000	0
Zotu608	?	0	0	0.0000000000	0.0000000000	0.0000000000	0
Zotu621	?	0	0	0.0000000000	0.0000000000	0.0000000000	0
Zotu625	Clostridioides	0	0	0.0000000000	0.0000000000	0.0000000000	0
Zotu631	?	0	0	0.0000000000	0.0000000000	0.0000000000	0
Zotu638	?	0	0	0.0000000000	0.0000000000	0.0000000000	0
Zotu641	?	0	0	0.0000000000	0.0000000000	0.0000000000	0
Zotu644	?	0	0	0.0000000000	0.0000000000	0.0000000000	0
Zotu652	?	0	0	0.0000000000	0.0000000000	0.0000000000	0
Zotu653	?	0	0	0.0000000000	0.0000000000	0.0000000000	0
Zotu667	?	0	0	0.0000000000	0.0000000000	0.0000000000	0
Zotu669	?	0	0	0.0000000000	0.0000000000	0.0000000000	0
Zotu672	?	0	0	0.0000000000	0.0000000000	0.0000000000	0
Zotu677	?	0	0	0.0000000000	0.0000000000	0.0000000000	0
Zotu678	?	0	0	0.0000000000	0.0000000000	0.0000000000	0
Zotu683	?	0	0	0.0000000000	0.0000000000	0.0000000000	0
Zotu695	?	0	0	0.0000000000	0.0000000000	0.0000000000	0
Zotu696	?	0	0	0.0000000000	0.0000000000	0.0000000000	0
Zotu699	?	0	0	0.0000000000	0.0000000000	0.0000000000	0
Zotu710	?	0	0	0.0000000000	0.0000000000	0.0000000000	0
Zotu722	Clostridioides	0	0	0.0000000000	0.0000000000	0.0000000000	0
Zotu729	?	0	0	0.0000000000	0.0000000000	0.0000000000	0
Zotu740	?	0	0	0.0000000000	0.0000000000	0.0000000000	0
Zotu741	?	0	0	0.0000000000	0.0000000000	0.0000000000	0
Zotu744	?	0	0	0.0000000000	0.0000000000	0.0000000000	0
Zotu754	?	0	0	0.0000000000	0.0000000000	0.0000000000	0
Zotu755	?	0	0	0.0000000000	0.0000000000	0.0000000000	0
Zotu760	?	0	0	0.0000000000	0.0000000000	0.0000000000	0
Zotu767	?	0	0	0.0000000000	0.0000000000	0.0000000000	0
Zotu770	?	0	0	0.0000000000	0.0000000000	0.0000000000	0
Zotu779	?	0	0	0.0000000000	0.0000000000	0.0000000000	0
Zotu781	?	0	0	0.0000000000	0.0000000000	0.0000000000	0
Zotu784	?	0	0	0.0000000000	0.0000000000	0.0000000000	0
Zotu804	?	0	0	0.0000000000	0.0000000000	0.0000000000	0
Zotu827	?	0	0	0.0000000000	0.0000000000	0.0000000000	0
Zotu833	?	0	0	0.0000000000	0.0000000000	0.0000000000	0
Zotu835	?	0	0	0.0000000000	0.0000000000	0.0000000000	0
Zotu845	?	0	0	0.0000000000	0.0000000000	0.0000000000	0
Zotu848	?	0	0	0.0000000000	0.0000000000	0.0000000000	0
Zotu851	?	0	0	0.0000000000	0.0000000000	0.0000000000	0
Zotu855	?	0	0	0.0000000000	0.0000000000	0.0000000000	0
Zotu860	?	0	0	0.0000000000	0.0000000000	0.0000000000	0
Zotu879	?	0	0	0.0000000000	0.0000000000	0.0000000000	0
Zotu886	?	0	0	0.0000000000	0.0000000000	0.0000000000	0
Zotu897	?	0	0	0.0000000000	0.0000000000	0.0000000000	0
Zotu903	?	0	0	0.0000000000	0.0000000000	0.0000000000	0
Zotu922	?	0	0	0.0000000000	0.0000000000	0.0000000000	0
Zotu925	?	0	0	0.0000000000	0.0000000000	0.0000000000	0
Zotu945	?	0	0	0.0000000000	0.0000000000	0.0000000000	0
Zotu955	?	0	0	0.0000000000	0.0000000000	0.0000000000	0
Zotu957	?	0	0	0.0000000000	0.0000000000	0.0000000000	0
Zotu961	?	0	0	0.0000000000	0.0000000000	0.0000000000	0
Zotu963	?	0	0	0.0000000000	0.0000000000	0.0000000000	0
Zotu964	?	0	0	0.0000000000	0.0000000000	0.0000000000	0
Zotu972	?	0	0	0.0000000000	0.0000000000	0.0000000000	0
Zotu973	?	0	0	0.0000000000	0.0000000000	0.0000000000	0
Zotu984	?	0	0	0.0000000000	0.0000000000	0.0000000000	0
Zotu986	?	0	0	0.0000000000	0.0000000000	0.0000000000	0
Zotu991	?	0	0	0.0000000000	0.0000000000	0.0000000000	0
Zotu999	?	0	0	0.0000000000	0.0000000000	0.0000000000	0
Zotu1002	?	0	0	0.0000000000	0.0000000000	0.0000000000	0
Zotu1004	?	0	0	0.0000000000	0.0000000000	0.0000000000	0
Zotu1012	?	0	0	0.0000000000	0.0000000000	0.0000000000	0
Zotu1027	?	0	0	0.0000000000	0.0000000000	0.0000000000	0
Zotu1039	?	0	0	0.0000000000	0.0000000000	0.0000000000	0
Zotu1041	?	0	0	0.0000000000	0.0000000000	0.0000000000	0
Zotu1055	?	0	0	0.0000000000	0.0000000000	0.0000000000	0
Zotu1061	?	0	0	0.0000000000	0.0000000000	0.0000000000	0
Zotu1063	?	0	0	0.0000000000	0.0000000000	0.0000000000	0
Zotu1064	?	0	0	0.0000000000	0.0000000000	0.0000000000	0
Zotu1073	?	0	0	0.0000000000	0.0000000000	0.0000000000	0
Zotu1088	?	0	0	0.0000000000	0.0000000000	0.0000000000	0
Zotu1091	?	0	0	0.0000000000	0.0000000000	0.0000000000	0
Zotu1106	?	0	0	0.0000000000	0.0000000000	0.0000000000	0
Zotu1109	?	0	0	0.0000000000	0.0000000000	0.0000000000	0
Zotu1142	?	0	0	0.0000000000	0.0000000000	0.0000000000	0
Zotu1155	?	0	0	0.0000000000	0.0000000000	0.0000000000	0
Zotu1185	?	0	0	0.0000000000	0.0000000000	0.0000000000	0
Zotu1194	?	0	0	0.0000000000	0.0000000000	0.0000000000	0
Zotu1195	?	0	0	0.0000000000	0.0000000000	0.0000000000	0
Zotu1200	?	0	0	0.0000000000	0.0000000000	0.0000000000	0
Zotu1201	?	0	0	0.0000000000	0.0000000000	0.0000000000	0
Zotu1208	?	0	0	0.0000000000	0.0000000000	0.0000000000	0
Zotu1211	?	0	0	0.0000000000	0.0000000000	0.0000000000	0
Zotu1213	?	0	0	0.0000000000	0.0000000000	0.0000000000	0
Zotu1234	?	0	0	0.0000000000	0.0000000000	0.0000000000	0
Zotu1238	?	0	0	0.0000000000	0.0000000000	0.0000000000	0
Zotu1240	?	0	0	0.0000000000	0.0000000000	0.0000000000	0
Zotu1250	?	0	0	0.0000000000	0.0000000000	0.0000000000	0
Zotu1254	?	0	0	0.0000000000	0.0000000000	0.0000000000	0
Zotu1256	?	0	0	0.0000000000	0.0000000000	0.0000000000	0
Zotu1266	?	0	0	0.0000000000	0.0000000000	0.0000000000	0
Zotu1267	?	0	0	0.0000000000	0.0000000000	0.0000000000	0
Zotu1276	?	0	0	0.0000000000	0.0000000000	0.0000000000	0
Zotu1280	?	0	0	0.0000000000	0.0000000000	0.0000000000	0
Zotu1288	?	0	0	0.0000000000	0.0000000000	0.0000000000	0
Zotu1303	?	0	0	0.0000000000	0.0000000000	0.0000000000	0
Zotu1311	?	0	0	0.0000000000	0.0000000000	0.0000000000	0
Zotu1316	Clostridioides	0	0	0.0000000000	0.0000000000	0.0000000000	0
Zotu1324	?	0	0	0.0000000000	0.0000000000	0.0000000000	0
Zotu1329	?	0	0	0.0000000000	0.0000000000	0.0000000000	0
Zotu1339	?	0	0	0.0000000000	0.0000000000	0.0000000000	0
Zotu1363	?	0	0	0.0000000000	0.0000000000	0.0000000000	0
Zotu1371	?	0	0	0.0000000000	0.0000000000	0.0000000000	0
Zotu1383	?	0	0	0.0000000000	0.0000000000	0.0000000000	0
Zotu1385	?	0	0	0.0000000000	0.0000000000	0.0000000000	0
Zotu1391	?	0	0	0.0000000000	0.0000000000	0.0000000000	0
Zotu1395	?	0	0	0.0000000000	0.0000000000	0.0000000000	0
Zotu1397	?	0	0	0.0000000000	0.0000000000	0.0000000000	0
Zotu1425	?	0	0	0.0000000000	0.0000000000	0.0000000000	0
Zotu1428	?	0	0	0.0000000000	0.0000000000	0.0000000000	0
Zotu1450	?	0	0	0.0000000000	0.0000000000	0.0000000000	0
Zotu1467	?	0	0	0.0000000000	0.0000000000	0.0000000000	0
Zotu1474	?	0	0	0.0000000000	0.0000000000	0.0000000000	0
Zotu1481	Clostridioides	0	0	0.0000000000	0.0000000000	0.0000000000	0
Zotu1505	?	0	0	0.0000000000	0.0000000000	0.0000000000	0
Zotu1507	?	0	0	0.0000000000	0.0000000000	0.0000000000	0
Zotu1517	?	0	0	0.0000000000	0.0000000000	0.0000000000	0
Zotu1530	?	0	0	0.0000000000	0.0000000000	0.0000000000	0
Zotu1544	?	0	0	0.0000000000	0.0000000000	0.0000000000	0
Zotu1583	?	0	0	0.0000000000	0.0000000000	0.0000000000	0
Zotu1596	?	0	0	0.0000000000	0.0000000000	0.0000000000	0
Zotu1609	?	0	0	0.0000000000	0.0000000000	0.0000000000	0
Zotu1611	?	0	0	0.0000000000	0.0000000000	0.0000000000	0
Zotu1614	?	0	0	0.0000000000	0.0000000000	0.0000000000	0
Zotu1621	?	0	0	0.0000000000	0.0000000000	0.0000000000	0
Zotu1624	?	0	0	0.0000000000	0.0000000000	0.0000000000	0
Zotu1627	?	0	0	0.0000000000	0.0000000000	0.0000000000	0
Zotu1628	?	0	0	0.0000000000	0.0000000000	0.0000000000	0
Zotu1632	?	0	0	0.0000000000	0.0000000000	0.0000000000	0
Zotu1635	?	0	0	0.0000000000	0.0000000000	0.0000000000	0
Zotu1637	?	0	0	0.0000000000	0.0000000000	0.0000000000	0
Zotu1644	?	0	0	0.0000000000	0.0000000000	0.0000000000	0
Zotu1654	?	0	0	0.0000000000	0.0000000000	0.0000000000	0
Zotu1655	?	0	0	0.0000000000	0.0000000000	0.0000000000	0
Zotu1661	?	0	0	0.0000000000	0.0000000000	0.0000000000	0
Zotu1662	?	0	0	0.0000000000	0.0000000000	0.0000000000	0
Zotu1669	?	0	0	0.0000000000	0.0000000000	0.0000000000	0
Zotu1692	?	0	0	0.0000000000	0.0000000000	0.0000000000	0
Zotu1696	?	0	0	0.0000000000	0.0000000000	0.0000000000	0
Zotu1701	?	0	0	0.0000000000	0.0000000000	0.0000000000	0
Zotu1704	?	0	0	0.0000000000	0.0000000000	0.0000000000	0
Zotu1739	?	0	0	0.0000000000	0.0000000000	0.0000000000	0
Zotu1741	?	0	0	0.0000000000	0.0000000000	0.0000000000	0
Zotu1746	?	0	0	0.0000000000	0.0000000000	0.0000000000	0
Zotu1749	?	0	0	0.0000000000	0.0000000000	0.0000000000	0
Zotu1750	?	0	0	0.0000000000	0.0000000000	0.0000000000	0
Zotu1752	?	0	0	0.0000000000	0.0000000000	0.0000000000	0
Zotu1757	?	0	0	0.0000000000	0.0000000000	0.0000000000	0
Zotu1773	?	0	0	0.0000000000	0.0000000000	0.0000000000	0
Zotu1781	?	0	0	0.0000000000	0.0000000000	0.0000000000	0
Zotu1788	?	0	0	0.0000000000	0.0000000000	0.0000000000	0
Zotu1790	?	0	0	0.0000000000	0.0000000000	0.0000000000	0
Zotu1833	?	0	0	0.0000000000	0.0000000000	0.0000000000	0
Zotu1854	?	0	0	0.0000000000	0.0000000000	0.0000000000	0
Zotu1859	Clostridioides	0	0	0.0000000000	0.0000000000	0.0000000000	0
Zotu1887	?	0	0	0.0000000000	0.0000000000	0.0000000000	0
Zotu1906	?	0	0	0.0000000000	0.0000000000	0.0000000000	0
Zotu1912	?	0	0	0.0000000000	0.0000000000	0.0000000000	0
Zotu1923	?	0	0	0.0000000000	0.0000000000	0.0000000000	0
Zotu1940	?	0	0	0.0000000000	0.0000000000	0.0000000000	0
Zotu1960	?	0	0	0.0000000000	0.0000000000	0.0000000000	0
Zotu1968	?	0	0	0.0000000000	0.0000000000	0.0000000000	0
Zotu1983	?	0	0	0.0000000000	0.0000000000	0.0000000000	0
Zotu2035	?	0	0	0.0000000000	0.0000000000	0.0000000000	0
Zotu2058	?	0	0	0.0000000000	0.0000000000	0.0000000000	0
Zotu2060	?	0	0	0.0000000000	0.0000000000	0.0000000000	0
Zotu2074	?	0	0	0.0000000000	0.0000000000	0.0000000000	0
Zotu2120	?	0	0	0.0000000000	0.0000000000	0.0000000000	0
Zotu2131	?	0	0	0.0000000000	0.0000000000	0.0000000000	0
Zotu2138	?	0	0	0.0000000000	0.0000000000	0.0000000000	0
Zotu2165	?	0	0	0.0000000000	0.0000000000	0.0000000000	0
Zotu2187	?	0	0	0.0000000000	0.0000000000	0.0000000000	0
Zotu2205	?	0	0	0.0000000000	0.0000000000	0.0000000000	0
Zotu2210	?	0	0	0.0000000000	0.0000000000	0.0000000000	0
Zotu2211	?	0	0	0.0000000000	0.0000000000	0.0000000000	0
Zotu2216	?	0	0	0.0000000000	0.0000000000	0.0000000000	0
Zotu2230	?	0	0	0.0000000000	0.0000000000	0.0000000000	0
Zotu2238	?	0	0	0.0000000000	0.0000000000	0.0000000000	0
Zotu2248	?	0	0	0.0000000000	0.0000000000	0.0000000000	0
Zotu2265	?	0	0	0.0000000000	0.0000000000	0.0000000000	0
Zotu2286	?	0	0	0.0000000000	0.0000000000	0.0000000000	0
Zotu2290	?	0	0	0.0000000000	0.0000000000	0.0000000000	0
Zotu2291	?	0	0	0.0000000000	0.0000000000	0.0000000000	0
Zotu2306	?	0	0	0.0000000000	0.0000000000	0.0000000000	0
Zotu2316	?	0	0	0.0000000000	0.0000000000	0.0000000000	0
Zotu2329	?	0	0	0.0000000000	0.0000000000	0.0000000000	0
Zotu2334	?	0	0	0.0000000000	0.0000000000	0.0000000000	0
Zotu2344	?	0	0	0.0000000000	0.0000000000	0.0000000000	0
Zotu2347	?	0	0	0.0000000000	0.0000000000	0.0000000000	0
Zotu2364	?	0	0	0.0000000000	0.0000000000	0.0000000000	0
Zotu2367	?	0	0	0.0000000000	0.0000000000	0.0000000000	0
Zotu2377	?	0	0	0.0000000000	0.0000000000	0.0000000000	0
Zotu2387	?	0	0	0.0000000000	0.0000000000	0.0000000000	0
Zotu2391	?	0	0	0.0000000000	0.0000000000	0.0000000000	0
Zotu2401	?	0	0	0.0000000000	0.0000000000	0.0000000000	0
Zotu2407	?	0	0	0.0000000000	0.0000000000	0.0000000000	0
Zotu2413	?	0	0	0.0000000000	0.0000000000	0.0000000000	0
Zotu2420	?	0	0	0.0000000000	0.0000000000	0.0000000000	0
Zotu2424	?	0	0	0.0000000000	0.0000000000	0.0000000000	0
Zotu2437	?	0	0	0.0000000000	0.0000000000	0.0000000000	0
Zotu2439	?	0	0	0.0000000000	0.0000000000	0.0000000000	0
Zotu2458	?	0	0	0.0000000000	0.0000000000	0.0000000000	0
Zotu2459	?	0	0	0.0000000000	0.0000000000	0.0000000000	0
Zotu2464	?	0	0	0.0000000000	0.0000000000	0.0000000000	0
Zotu2498	?	0	0	0.0000000000	0.0000000000	0.0000000000	0
Zotu2510	?	0	0	0.0000000000	0.0000000000	0.0000000000	0
Zotu2526	?	0	0	0.0000000000	0.0000000000	0.0000000000	0
Zotu2539	?	0	0	0.0000000000	0.0000000000	0.0000000000	0
Zotu2568	?	0	0	0.0000000000	0.0000000000	0.0000000000	0
Zotu2570	?	0	0	0.0000000000	0.0000000000	0.0000000000	0
Zotu2575	?	0	0	0.0000000000	0.0000000000	0.0000000000	0
Zotu2577	?	0	0	0.0000000000	0.0000000000	0.0000000000	0
Zotu2579	?	0	0	0.0000000000	0.0000000000	0.0000000000	0
Zotu2580	?	0	0	0.0000000000	0.0000000000	0.0000000000	0
Zotu2606	?	0	0	0.0000000000	0.0000000000	0.0000000000	0
Zotu2616	?	0	0	0.0000000000	0.0000000000	0.0000000000	0
Zotu2617	?	0	0	0.0000000000	0.0000000000	0.0000000000	0
Zotu2619	?	0	0	0.0000000000	0.0000000000	0.0000000000	0
Zotu2631	?	0	0	0.0000000000	0.0000000000	0.0000000000	0
Zotu2644	?	0	0	0.0000000000	0.0000000000	0.0000000000	0
Zotu2655	?	0	0	0.0000000000	0.0000000000	0.0000000000	0
Zotu2656	?	0	0	0.0000000000	0.0000000000	0.0000000000	0
Zotu2667	?	0	0	0.0000000000	0.0000000000	0.0000000000	0
Zotu2682	Clostridioides	0	0	0.0000000000	0.0000000000	0.0000000000	0
Zotu2686	?	0	0	0.0000000000	0.0000000000	0.0000000000	0
Zotu2695	?	0	0	0.0000000000	0.0000000000	0.0000000000	0
Zotu2707	?	0	0	0.0000000000	0.0000000000	0.0000000000	0
Zotu2716	?	0	0	0.0000000000	0.0000000000	0.0000000000	0
Zotu2721	?	0	0	0.0000000000	0.0000000000	0.0000000000	0
Zotu2738	?	0	0	0.0000000000	0.0000000000	0.0000000000	0
Zotu2749	?	0	0	0.0000000000	0.0000000000	0.0000000000	0
Zotu2750	?	0	0	0.0000000000	0.0000000000	0.0000000000	0
Zotu2755	?	0	0	0.0000000000	0.0000000000	0.0000000000	0
Zotu2757	?	0	0	0.0000000000	0.0000000000	0.0000000000	0
Zotu2763	?	0	0	0.0000000000	0.0000000000	0.0000000000	0
Zotu2765	?	0	0	0.0000000000	0.0000000000	0.0000000000	0
Zotu2771	?	0	0	0.0000000000	0.0000000000	0.0000000000	0
Zotu2773	?	0	0	0.0000000000	0.0000000000	0.0000000000	0
Zotu2800	?	0	0	0.0000000000	0.0000000000	0.0000000000	0
Zotu2804	?	0	0	0.0000000000	0.0000000000	0.0000000000	0
Zotu2811	?	0	0	0.0000000000	0.0000000000	0.0000000000	0
Zotu2827	?	0	0	0.0000000000	0.0000000000	0.0000000000	0
Zotu2841	?	0	0	0.0000000000	0.0000000000	0.0000000000	0
Zotu2857	?	0	0	0.0000000000	0.0000000000	0.0000000000	0
Zotu2866	?	0	0	0.0000000000	0.0000000000	0.0000000000	0
Zotu2867	?	0	0	0.0000000000	0.0000000000	0.0000000000	0
Zotu2868	?	0	0	0.0000000000	0.0000000000	0.0000000000	0
Zotu2876	?	0	0	0.0000000000	0.0000000000	0.0000000000	0
Zotu2893	?	0	0	0.0000000000	0.0000000000	0.0000000000	0
Zotu2897	?	0	0	0.0000000000	0.0000000000	0.0000000000	0
Zotu2904	?	0	0	0.0000000000	0.0000000000	0.0000000000	0
Zotu2905	?	0	0	0.0000000000	0.0000000000	0.0000000000	0
Zotu2914	?	0	0	0.0000000000	0.0000000000	0.0000000000	0
Zotu2926	?	0	0	0.0000000000	0.0000000000	0.0000000000	0
Zotu2941	?	0	0	0.0000000000	0.0000000000	0.0000000000	0
Zotu2957	?	0	0	0.0000000000	0.0000000000	0.0000000000	0
Zotu2958	?	0	0	0.0000000000	0.0000000000	0.0000000000	0
Zotu2975	?	0	0	0.0000000000	0.0000000000	0.0000000000	0
Zotu2979	?	0	0	0.0000000000	0.0000000000	0.0000000000	0
Zotu2985	?	0	0	0.0000000000	0.0000000000	0.0000000000	0
Zotu2991	?	0	0	0.0000000000	0.0000000000	0.0000000000	0
Zotu2993	?	0	0	0.0000000000	0.0000000000	0.0000000000	0
Zotu3002	?	0	0	0.0000000000	0.0000000000	0.0000000000	0
Zotu3009	?	0	0	0.0000000000	0.0000000000	0.0000000000	0
