# Supplementary material for: Much ado about nothing? Off-target amplification can lead to false-positive bacterial brain microbiome detection in healthy and Parkinson’s disease individuals
Source: Microbiome. 2021 Mar 26;9:75. doi: 10.1186/s40168-021-01012-1 (PMC8004470; doi:10.1186/s40168-021-01012-1)
Supplement: Supplementary file 14 — Additional file 13: Suppl. Table 6. In depth check of putative true bacteria in brain samples with manual Blast n. [file 40168_2021_1012_MOESM14_ESM.xlsx]

## Sheet: Tabelle3
Final Species Composition
Legend
	classified as bacteria with manual Blast
	classified as human or mouse genome with manual Blast
	classified as either bacteria or human/mouse genome with similar Query coverage and Per. Identity with manual Blast
LotuS-LCA									manual Blast
	Domain	Phylum	Class	Order	Family	Genus	Species		Description	Max Score	Total Score	Query Cover	E value	Per. Ident	Accession
Zotu20	Bacteria	Firmicutes	Clostridia	Peptostreptococcales-Tissierellales	?	?	?		Human DNA sequence from clone RP1-97J1 on chromosome 6, complete sequence	387	387	0.71	2e-103	99.07%	AL158035.14
Zotu13	Bacteria	Firmicutes	Clostridia	Peptostreptococcales-Tissierellales	?	?	?		Eukaryotic synthetic construct chromosome 17	392	392	0.71	5e-105	99.53%	CP034495.1
									Homo sapiens nuclear receptor corepressor 1 (NCOR1), RefSeqGene on chromosome 17	392	392	0.71	5e-105	99.53%	NG_047111.1
Zotu24	Bacteria	Firmicutes	Clostridia	Peptostreptococcales-Tissierellales	?	?	?		Mus musculus diadenosine triphosphate hydrolase (Fhit) gene, partial cds	398	398	0.73	1e-106	99.10%	AH010680.2
Zotu56	Bacteria	Firmicutes	Clostridia	Peptostreptococcales-Tissierellales	Peptostreptococcaceae	Clostridioides	Clostridioides difficile		Homo sapiens chromosome 11, clone RP11-460B17, complete sequence	442	442	0.81	5e-120	99.19%	AC090124.6
Zotu34	Bacteria	Proteobacteria	Gammaproteobacteria	Burkholderiales	Methylophilaceae	Methylotenera	?		Uncultured bacterium clone LNH_9_9_11_Pumice.129769 16S ribosomal RNA gene, partial sequence	815	815	1	0.0	98.28%	KM122048.1
Zotu88	Bacteria	Firmicutes	Clostridia	Peptostreptococcales-Tissierellales	?	?	?		Human DNA sequence from clone RP5-1024G6 on chromosome 1, complete sequence	305	305	0.64	5e-79	99.40%	AL606760.9
Zotu95	?	?	?	?	?	?	?		Homo sapiens BAC clone RP11-395N3 from 2, complete sequence	536	536	0.98	2e-148	99.32%	AC010735.11
Zotu93	Bacteria	Bacteroidota	Bacteroidia	Bacteroidales	Muribaculaceae	uncultured Bacteroidales bacterium	?		Uncultured bacterium clone F_NIH2_N01 16S ribosomal RNA gene, partial sequence	828	828	1	0.0	99.13%	JF838068.1
Zotu121	Bacteria	Firmicutes	Clostridia	?	?	?	?		Eukaryotic synthetic construct chromosome 14	385	385	0.72	8e-103	98.62%	CP034492.1
									Homo sapiens chromosome 14q24.3 clone RP11-516J2 containing hERRB2 gene, partial cds, complete sequence	385	385	0.72	8e-103	98.62%	AC016543.6
Zotu113	Bacteria	Firmicutes	Clostridia	?	?	?	?		Pan troglodytes BAC clone CH251-611D18 from chromosome x, complete sequence	394	394	0.73	1e-105	98.65%	AC194639.3
									Human DNA sequence from clone RP11-172M3 on chromosome Xp21.1-21.2, complete sequence	394	394	0.73	1e-105	98.65%	AL451103.7
Zotu763	Bacteria	Firmicutes	Clostridia	Peptostreptococcales-Tissierellales	Peptostreptococcaceae	Romboutsia	Romboutsia ilealis		Romboutsia ilealis strain CRIB genome assembly, chromosome: chr1	787	10979	1	0.0	99.09%	LN555523.1
Zotu124	Bacteria	Proteobacteria	Alphaproteobacteria	Rhizobiales	Beijerinckiaceae	Methylobacterium-Methylorubrum	?		Uncultured bacterium partial 16S rRNA gene, clone C60.17_1568708	802	802	1	0.0	99.55%	LT720362.1
Zotu126	Bacteria	Firmicutes	Clostridia	?	?	?	?		Homo sapiens H2B clustered histone 8 (H2BC8), mRNA	257	257	0.61	1e-64	98.62%	NM_003518.4
Zotu217	Bacteria	Proteobacteria	Gammaproteobacteria	Alteromonadales	Shewanellaceae	Shewanella	?		Shewanella putrefaciens strain tebm1 16S ribosomal RNA gene, partial sequence	843	843	1	0.0	99.35%	MH051557.1
Zotu91	Bacteria	Firmicutes	Clostridia	Lachnospirales	Lachnospiraceae	Lachnospiraceae NK4A136 group	?		Uncultured bacterium clone WT_dss_B5_G12 16S ribosomal RNA gene, partial sequence	780	780	1	0.0	98.42%	JQ084452.1
Zotu254	Bacteria	Firmicutes	Clostridia	Oscillospirales	Ruminococcaceae	Paludicola	?		Uncultured bacterium clone HPOST1206F8F 16S ribosomal RNA gene, partial sequence	815	815	1	0.0	98.28%	JN609752.1
Zotu180	Bacteria	Firmicutes	Clostridia	Oscillospirales	Oscillospiraceae	?	?		Uncultured organism clone ELU0008-T58-S-NI_000340 small subunit ribosomal RNA gene, partial sequence	797	797	1	0.0	99.10%	HQ740247.1
True classified bacteria
raw reads in study samples
Zotu34
Br68	Br69	Br70	Br71	Br72	Br73	Br74	Br75							Putamen
2370	3341	947	369	1683	2875	529	2232							PD, olfactory bulb
														PD, inferior frontal gyrus
Zotu93														HC, olfactory bulb
Br21	Br51	Br54												HC, inferior frontal gyrus
1008	2773	1106												Mouse, GRF
														Mouse, SPF
Zotu763														SC
Br15	Br23	Br25	Br36	Br37	Br50	Br68	Br71	Br72	Br84	Br85				Empty, KitUKB
25	12	18	13	15	8	14	34	7	179	13				Empty, KitQIB
Zotu124
Br1	Br22	Br26	Br33	Br36	Br44	Br55	Br66	Br68	Br87	Br88
254	226	470	119	103	321	168	211	211	352	630
Zotu217
Br14	Br18	Br21
620	1080	44
Zotu91
Br9	Br27	Br50	Br71
189	278	1819	234
Normalized abundance
zOTU124
Br1	Br22	Br26	Br33	Br36	Br44	Br55	Br66	Br68	Br87	Br88
0.011858630	0.009304623	0.014157906	0.007512626	0.004423639	0.020712350	0.005465192	0.007321305	0.005432264	0.011793085	0.020120082
